# Supplementary material for: Mixed effects modeling of radiotherapy in combination with immune checkpoint blockade or inhibitors of the DNA damage response pathway
Source: CPT Pharmacometrics Syst Pharmacol. 2023 Sep 18;12(11):1640–52. doi: 10.1002/psp4.13026 (PMC10681475; doi:10.1002/psp4.13026)
Supplement: Supplementary file 1 — Data S1 [file PSP4-12-1640-s003.csv]

1.00E+00	0.00E+00	1.00E+00	5.27E+00	1.00E+00
1.00E+00	2.00E+00	1.00E+00	8.75E+00	1.00E+00
1.00E+00	4.00E+00	1.00E+00	9.00E+00	1.00E+00
1.00E+00	7.00E+00	1.00E+00	1.12E+01	1.00E+00
1.00E+00	9.00E+00	1.00E+00	1.27E+01	1.00E+00
2.00E+00	0.00E+00	1.00E+00	8.58E+00	1.00E+00
2.00E+00	2.00E+00	1.00E+00	1.10E+01	1.00E+00
2.00E+00	4.00E+00	1.00E+00	1.06E+01	1.00E+00
2.00E+00	7.00E+00	1.00E+00	1.23E+01	1.00E+00
3.00E+00	0.00E+00	1.00E+00	5.36E+00	1.00E+00
3.00E+00	2.00E+00	1.00E+00	4.92E+00	1.00E+00
3.00E+00	4.00E+00	1.00E+00	7.78E+00	1.00E+00
3.00E+00	7.00E+00	1.00E+00	8.44E+00	1.00E+00
3.00E+00	9.00E+00	1.00E+00	1.05E+01	1.00E+00
4.00E+00	0.00E+00	1.00E+00	7.52E+00	1.00E+00
4.00E+00	2.00E+00	1.00E+00	1.00E+01	1.00E+00
4.00E+00	4.00E+00	1.00E+00	1.10E+01	1.00E+00
4.00E+00	7.00E+00	1.00E+00	9.81E+00	1.00E+00
4.00E+00	9.00E+00	1.00E+00	1.13E+01	1.00E+00
5.00E+00	0.00E+00	1.00E+00	5.42E+00	1.00E+00
5.00E+00	2.00E+00	1.00E+00	7.20E+00	1.00E+00
5.00E+00	4.00E+00	1.00E+00	7.66E+00	1.00E+00
5.00E+00	7.00E+00	1.00E+00	1.14E+01	1.00E+00
6.00E+00	0.00E+00	1.00E+00	7.96E+00	1.00E+00
6.00E+00	2.00E+00	1.00E+00	7.74E+00	1.00E+00
6.00E+00	4.00E+00	1.00E+00	7.73E+00	1.00E+00
6.00E+00	7.00E+00	1.00E+00	8.84E+00	1.00E+00
6.00E+00	9.00E+00	1.00E+00	1.03E+01	1.00E+00
6.00E+00	1.10E+01	1.00E+00	1.20E+01	1.00E+00
7.00E+00	0.00E+00	1.00E+00	5.08E+00	1.00E+00
7.00E+00	2.00E+00	1.00E+00	5.42E+00	1.00E+00
7.00E+00	4.00E+00	1.00E+00	7.03E+00	1.00E+00
7.00E+00	7.00E+00	1.00E+00	1.08E+01	1.00E+00
7.00E+00	9.00E+00	1.00E+00	1.07E+01	1.00E+00
8.00E+00	0.00E+00	1.00E+00	5.36E+00	1.00E+00
8.00E+00	2.00E+00	1.00E+00	7.54E+00	1.00E+00
8.00E+00	4.00E+00	1.00E+00	7.24E+00	1.00E+00
8.00E+00	7.00E+00	1.00E+00	9.04E+00	1.00E+00
8.00E+00	9.00E+00	1.00E+00	1.05E+01	1.00E+00
9.00E+00	0.00E+00	1.00E+00	6.64E+00	1.00E+00
9.00E+00	2.00E+00	1.00E+00	6.78E+00	1.00E+00
9.00E+00	4.00E+00	1.00E+00	6.06E+00	1.00E+00
9.00E+00	7.00E+00	1.00E+00	8.19E+00	1.00E+00
9.00E+00	9.00E+00	1.00E+00	1.07E+01	1.00E+00
9.00E+00	1.10E+01	1.00E+00	1.09E+01	1.00E+00
1.00E+01	0.00E+00	1.00E+00	5.53E+00	1.00E+00
1.00E+01	2.00E+00	1.00E+00	6.56E+00	1.00E+00
1.00E+01	4.00E+00	1.00E+00	7.07E+00	1.00E+00
1.00E+01	7.00E+00	1.00E+00	9.20E+00	1.00E+00
1.10E+01	0.00E+00	1.00E+00	6.77E+00	1.00E+00
1.10E+01	2.00E+00	1.00E+00	8.60E+00	1.00E+00
1.10E+01	4.00E+00	1.00E+00	7.87E+00	1.00E+00
1.10E+01	7.00E+00	1.00E+00	8.91E+00	1.00E+00
1.20E+01	0.00E+00	1.00E+00	5.39E+00	1.00E+00
1.20E+01	2.00E+00	1.00E+00	8.69E+00	1.00E+00
1.20E+01	4.00E+00	1.00E+00	8.37E+00	1.00E+00
1.20E+01	7.00E+00	1.00E+00	1.25E+01	1.00E+00
1.20E+01	9.00E+00	1.00E+00	1.18E+01	1.00E+00
1.30E+01	0.00E+00	1.00E+00	6.75E+00	1.00E+00
1.30E+01	2.00E+00	1.00E+00	6.31E+00	1.00E+00
1.30E+01	4.00E+00	1.00E+00	6.94E+00	1.00E+00
1.30E+01	7.00E+00	1.00E+00	8.75E+00	1.00E+00
1.30E+01	9.00E+00	1.00E+00	1.02E+01	1.00E+00
1.40E+01	0.00E+00	1.00E+00	6.36E+00	1.00E+00
1.40E+01	2.00E+00	1.00E+00	5.55E+00	1.00E+00
1.40E+01	4.00E+00	1.00E+00	7.34E+00	1.00E+00
1.40E+01	7.00E+00	1.00E+00	1.01E+01	1.00E+00
1.40E+01	9.00E+00	1.00E+00	1.01E+01	1.00E+00
1.50E+01	0.00E+00	1.00E+00	5.27E+00	1.00E+00
1.50E+01	2.00E+00	1.00E+00	7.04E+00	1.00E+00
1.50E+01	4.00E+00	1.00E+00	8.46E+00	1.00E+00
1.50E+01	7.00E+00	1.00E+00	1.03E+01	1.00E+00
1.00E+00	0.00E+00	1.00E+00	8.52E+00	2.00E+00
1.00E+00	2.00E+00	1.00E+00	9.42E+00	2.00E+00
1.00E+00	4.00E+00	1.00E+00	1.12E+01	2.00E+00
1.00E+00	7.00E+00	1.00E+00	9.80E+00	2.00E+00
1.00E+00	9.00E+00	1.00E+00	1.23E+01	2.00E+00
2.00E+00	0.00E+00	1.00E+00	5.67E+00	2.00E+00
2.00E+00	2.00E+00	1.00E+00	8.88E+00	2.00E+00
2.00E+00	4.00E+00	1.00E+00	9.78E+00	2.00E+00
2.00E+00	7.00E+00	1.00E+00	1.08E+01	2.00E+00
3.00E+00	0.00E+00	1.00E+00	4.91E+00	2.00E+00
3.00E+00	2.00E+00	1.00E+00	5.92E+00	2.00E+00
3.00E+00	4.00E+00	1.00E+00	7.50E+00	2.00E+00
3.00E+00	7.00E+00	1.00E+00	1.10E+01	2.00E+00
3.00E+00	9.00E+00	1.00E+00	1.13E+01	2.00E+00
3.00E+00	1.10E+01	1.00E+00	1.10E+01	2.00E+00
4.00E+00	0.00E+00	1.00E+00	6.34E+00	2.00E+00
4.00E+00	2.00E+00	1.00E+00	9.08E+00	2.00E+00
4.00E+00	4.00E+00	1.00E+00	9.18E+00	2.00E+00
4.00E+00	7.00E+00	1.00E+00	9.92E+00	2.00E+00
4.00E+00	9.00E+00	1.00E+00	1.17E+01	2.00E+00
5.00E+00	0.00E+00	1.00E+00	7.12E+00	2.00E+00
5.00E+00	2.00E+00	1.00E+00	7.80E+00	2.00E+00
5.00E+00	4.00E+00	1.00E+00	8.88E+00	2.00E+00
5.00E+00	7.00E+00	1.00E+00	1.14E+01	2.00E+00
5.00E+00	9.00E+00	1.00E+00	1.13E+01	2.00E+00
5.00E+00	1.10E+01	1.00E+00	1.37E+01	2.00E+00
6.00E+00	0.00E+00	1.00E+00	6.17E+00	2.00E+00
6.00E+00	2.00E+00	1.00E+00	7.32E+00	2.00E+00
6.00E+00	4.00E+00	1.00E+00	9.19E+00	2.00E+00
6.00E+00	7.00E+00	1.00E+00	9.09E+00	2.00E+00
6.00E+00	9.00E+00	1.00E+00	1.15E+01	2.00E+00
7.00E+00	0.00E+00	1.00E+00	6.73E+00	2.00E+00
7.00E+00	2.00E+00	1.00E+00	7.29E+00	2.00E+00
7.00E+00	4.00E+00	1.00E+00	8.47E+00	2.00E+00
7.00E+00	7.00E+00	1.00E+00	9.70E+00	2.00E+00
7.00E+00	9.00E+00	1.00E+00	1.18E+01	2.00E+00
8.00E+00	0.00E+00	1.00E+00	7.08E+00	2.00E+00
8.00E+00	2.00E+00	1.00E+00	8.26E+00	2.00E+00
8.00E+00	4.00E+00	1.00E+00	8.64E+00	2.00E+00
8.00E+00	7.00E+00	1.00E+00	1.05E+01	2.00E+00
8.00E+00	9.00E+00	1.00E+00	1.11E+01	2.00E+00
9.00E+00	0.00E+00	1.00E+00	7.43E+00	2.00E+00
9.00E+00	2.00E+00	1.00E+00	7.93E+00	2.00E+00
9.00E+00	4.00E+00	1.00E+00	1.04E+01	2.00E+00
9.00E+00	7.00E+00	1.00E+00	1.23E+01	2.00E+00
1.00E+01	0.00E+00	1.00E+00	9.06E+00	2.00E+00
1.00E+01	2.00E+00	1.00E+00	1.01E+01	2.00E+00
1.00E+01	4.00E+00	1.00E+00	9.18E+00	2.00E+00
1.10E+01	0.00E+00	1.00E+00	5.17E+00	2.00E+00
1.10E+01	2.00E+00	1.00E+00	6.28E+00	2.00E+00
1.10E+01	4.00E+00	1.00E+00	9.24E+00	2.00E+00
1.10E+01	7.00E+00	1.00E+00	1.08E+01	2.00E+00
1.10E+01	9.00E+00	1.00E+00	1.24E+01	2.00E+00
1.20E+01	0.00E+00	1.00E+00	7.38E+00	2.00E+00
1.20E+01	2.00E+00	1.00E+00	9.18E+00	2.00E+00
1.20E+01	4.00E+00	1.00E+00	8.27E+00	2.00E+00
1.20E+01	7.00E+00	1.00E+00	1.10E+01	2.00E+00
1.20E+01	9.00E+00	1.00E+00	1.17E+01	2.00E+00
1.30E+01	0.00E+00	1.00E+00	7.09E+00	2.00E+00
1.30E+01	2.00E+00	1.00E+00	7.32E+00	2.00E+00
1.30E+01	4.00E+00	1.00E+00	8.12E+00	2.00E+00
1.30E+01	7.00E+00	1.00E+00	1.03E+01	2.00E+00
1.40E+01	0.00E+00	1.00E+00	7.07E+00	2.00E+00
1.40E+01	2.00E+00	1.00E+00	8.14E+00	2.00E+00
1.40E+01	4.00E+00	1.00E+00	8.78E+00	2.00E+00
1.40E+01	7.00E+00	1.00E+00	1.02E+01	2.00E+00
1.40E+01	9.00E+00	1.00E+00	1.07E+01	2.00E+00
1.50E+01	0.00E+00	1.00E+00	3.95E+00	2.00E+00
1.50E+01	2.00E+00	1.00E+00	5.83E+00	2.00E+00
1.50E+01	4.00E+00	1.00E+00	6.15E+00	2.00E+00
1.50E+01	7.00E+00	1.00E+00	9.19E+00	2.00E+00
1.50E+01	9.00E+00	1.00E+00	9.11E+00	2.00E+00
1.00E+00	0.00E+00	1.00E+00	4.81E+00	3.00E+00
1.00E+00	2.00E+00	1.00E+00	6.67E+00	3.00E+00
1.00E+00	4.00E+00	1.00E+00	6.95E+00	3.00E+00
1.00E+00	7.00E+00	1.00E+00	6.80E+00	3.00E+00
2.00E+00	0.00E+00	1.00E+00	6.37E+00	3.00E+00
2.00E+00	2.00E+00	1.00E+00	8.72E+00	3.00E+00
2.00E+00	4.00E+00	1.00E+00	9.20E+00	3.00E+00
2.00E+00	7.00E+00	1.00E+00	1.12E+01	3.00E+00
2.00E+00	9.00E+00	1.00E+00	1.23E+01	3.00E+00
3.00E+00	0.00E+00	1.00E+00	4.57E+00	3.00E+00
3.00E+00	2.00E+00	1.00E+00	7.72E+00	3.00E+00
3.00E+00	4.00E+00	1.00E+00	7.35E+00	3.00E+00
4.00E+00	0.00E+00	1.00E+00	7.73E+00	3.00E+00
4.00E+00	2.00E+00	1.00E+00	8.90E+00	3.00E+00
4.00E+00	4.00E+00	1.00E+00	1.09E+01	3.00E+00
4.00E+00	7.00E+00	1.00E+00	1.18E+01	3.00E+00
5.00E+00	0.00E+00	1.00E+00	6.01E+00	3.00E+00
5.00E+00	2.00E+00	1.00E+00	7.63E+00	3.00E+00
5.00E+00	4.00E+00	1.00E+00	7.85E+00	3.00E+00
5.00E+00	7.00E+00	1.00E+00	9.73E+00	3.00E+00
6.00E+00	0.00E+00	1.00E+00	5.70E+00	3.00E+00
6.00E+00	2.00E+00	1.00E+00	7.10E+00	3.00E+00
6.00E+00	4.00E+00	1.00E+00	7.82E+00	3.00E+00
6.00E+00	7.00E+00	1.00E+00	1.16E+01	3.00E+00
7.00E+00	0.00E+00	1.00E+00	5.21E+00	3.00E+00
7.00E+00	2.00E+00	1.00E+00	7.31E+00	3.00E+00
7.00E+00	4.00E+00	1.00E+00	7.82E+00	3.00E+00
8.00E+00	0.00E+00	1.00E+00	4.63E+00	3.00E+00
8.00E+00	2.00E+00	1.00E+00	6.21E+00	3.00E+00
8.00E+00	4.00E+00	1.00E+00	7.90E+00	3.00E+00
8.00E+00	7.00E+00	1.00E+00	1.12E+01	3.00E+00
9.00E+00	0.00E+00	1.00E+00	6.64E+00	3.00E+00
9.00E+00	2.00E+00	1.00E+00	7.06E+00	3.00E+00
9.00E+00	4.00E+00	1.00E+00	8.38E+00	3.00E+00
9.00E+00	7.00E+00	1.00E+00	1.01E+01	3.00E+00
1.00E+01	0.00E+00	1.00E+00	5.93E+00	3.00E+00
1.00E+01	2.00E+00	1.00E+00	8.44E+00	3.00E+00
1.00E+01	4.00E+00	1.00E+00	9.09E+00	3.00E+00
1.00E+01	7.00E+00	1.00E+00	1.02E+01	3.00E+00
1.10E+01	0.00E+00	1.00E+00	5.65E+00	3.00E+00
1.10E+01	2.00E+00	1.00E+00	6.78E+00	3.00E+00
1.10E+01	4.00E+00	1.00E+00	6.88E+00	3.00E+00
1.10E+01	7.00E+00	1.00E+00	9.12E+00	3.00E+00
1.10E+01	9.00E+00	1.00E+00	1.01E+01	3.00E+00
1.20E+01	0.00E+00	1.00E+00	5.86E+00	3.00E+00
1.20E+01	2.00E+00	1.00E+00	6.54E+00	3.00E+00
1.20E+01	4.00E+00	1.00E+00	8.25E+00	3.00E+00
1.30E+01	0.00E+00	1.00E+00	7.21E+00	3.00E+00
1.30E+01	2.00E+00	1.00E+00	8.84E+00	3.00E+00
1.30E+01	4.00E+00	1.00E+00	1.21E+01	3.00E+00
1.30E+01	7.00E+00	1.00E+00	1.15E+01	3.00E+00
1.40E+01	0.00E+00	1.00E+00	6.35E+00	3.00E+00
1.40E+01	2.00E+00	1.00E+00	8.79E+00	3.00E+00
1.40E+01	4.00E+00	1.00E+00	9.33E+00	3.00E+00
1.40E+01	7.00E+00	1.00E+00	1.23E+01	3.00E+00
1.50E+01	0.00E+00	1.00E+00	7.53E+00	3.00E+00
1.50E+01	2.00E+00	1.00E+00	9.19E+00	3.00E+00
1.50E+01	4.00E+00	1.00E+00	9.80E+00	3.00E+00
1.00E+00	0.00E+00	1.00E+00	5.03E+00	4.00E+00
1.00E+00	2.00E+00	1.00E+00	6.29E+00	4.00E+00
1.00E+00	4.00E+00	1.00E+00	7.94E+00	4.00E+00
1.00E+00	7.00E+00	1.00E+00	1.03E+01	4.00E+00
2.00E+00	0.00E+00	1.00E+00	7.19E+00	4.00E+00
2.00E+00	2.00E+00	1.00E+00	8.52E+00	4.00E+00
2.00E+00	4.00E+00	1.00E+00	8.86E+00	4.00E+00
2.00E+00	7.00E+00	1.00E+00	1.15E+01	4.00E+00
3.00E+00	0.00E+00	1.00E+00	6.38E+00	4.00E+00
3.00E+00	2.00E+00	1.00E+00	8.59E+00	4.00E+00
3.00E+00	4.00E+00	1.00E+00	8.96E+00	4.00E+00
3.00E+00	7.00E+00	1.00E+00	1.00E+01	4.00E+00
4.00E+00	0.00E+00	1.00E+00	6.95E+00	4.00E+00
4.00E+00	2.00E+00	1.00E+00	7.04E+00	4.00E+00
4.00E+00	4.00E+00	1.00E+00	8.30E+00	4.00E+00
4.00E+00	7.00E+00	1.00E+00	9.64E+00	4.00E+00
5.00E+00	0.00E+00	1.00E+00	6.15E+00	4.00E+00
5.00E+00	2.00E+00	1.00E+00	7.53E+00	4.00E+00
5.00E+00	4.00E+00	1.00E+00	8.02E+00	4.00E+00
5.00E+00	7.00E+00	1.00E+00	1.07E+01	4.00E+00
5.00E+00	9.00E+00	1.00E+00	1.25E+01	4.00E+00
5.00E+00	1.10E+01	1.00E+00	1.26E+01	4.00E+00
6.00E+00	0.00E+00	1.00E+00	6.67E+00	4.00E+00
6.00E+00	2.00E+00	1.00E+00	7.93E+00	4.00E+00
6.00E+00	4.00E+00	1.00E+00	9.19E+00	4.00E+00
7.00E+00	0.00E+00	1.00E+00	4.85E+00	4.00E+00
7.00E+00	2.00E+00	1.00E+00	7.78E+00	4.00E+00
7.00E+00	4.00E+00	1.00E+00	8.96E+00	4.00E+00
7.00E+00	7.00E+00	1.00E+00	9.90E+00	4.00E+00
8.00E+00	0.00E+00	1.00E+00	5.99E+00	4.00E+00
8.00E+00	2.00E+00	1.00E+00	7.18E+00	4.00E+00
8.00E+00	4.00E+00	1.00E+00	8.66E+00	4.00E+00
8.00E+00	7.00E+00	1.00E+00	1.22E+01	4.00E+00
8.00E+00	9.00E+00	1.00E+00	1.09E+01	4.00E+00
9.00E+00	0.00E+00	1.00E+00	7.35E+00	4.00E+00
9.00E+00	2.00E+00	1.00E+00	7.93E+00	4.00E+00
9.00E+00	4.00E+00	1.00E+00	1.01E+01	4.00E+00
9.00E+00	7.00E+00	1.00E+00	1.03E+01	4.00E+00
1.00E+01	0.00E+00	1.00E+00	5.23E+00	4.00E+00
1.00E+01	2.00E+00	1.00E+00	6.37E+00	4.00E+00
1.00E+01	4.00E+00	1.00E+00	7.33E+00	4.00E+00
1.00E+01	7.00E+00	1.00E+00	8.96E+00	4.00E+00
1.00E+01	9.00E+00	1.00E+00	9.58E+00	4.00E+00
1.10E+01	0.00E+00	1.00E+00	5.88E+00	4.00E+00
1.10E+01	2.00E+00	1.00E+00	7.36E+00	4.00E+00
1.10E+01	4.00E+00	1.00E+00	1.05E+01	4.00E+00
1.20E+01	0.00E+00	1.00E+00	5.86E+00	4.00E+00
1.20E+01	2.00E+00	1.00E+00	8.41E+00	4.00E+00
1.20E+01	4.00E+00	1.00E+00	1.16E+01	4.00E+00
1.20E+01	7.00E+00	1.00E+00	1.34E+01	4.00E+00
1.60E+01	0.00E+00	2.00E+00	5.10E+00	1.00E+00
1.60E+01	2.00E+00	2.00E+00	6.25E+00	1.00E+00
1.60E+01	4.00E+00	2.00E+00	6.44E+00	1.00E+00
1.60E+01	7.00E+00	2.00E+00	5.90E+00	1.00E+00
1.60E+01	9.00E+00	2.00E+00	6.29E+00	1.00E+00
1.60E+01	1.10E+01	2.00E+00	5.19E+00	1.00E+00
1.60E+01	1.40E+01	2.00E+00	5.49E+00	1.00E+00
1.70E+01	0.00E+00	2.00E+00	4.44E+00	1.00E+00
1.70E+01	2.00E+00	2.00E+00	5.98E+00	1.00E+00
1.70E+01	4.00E+00	2.00E+00	7.18E+00	1.00E+00
1.70E+01	7.00E+00	2.00E+00	6.91E+00	1.00E+00
1.70E+01	9.00E+00	2.00E+00	6.53E+00	1.00E+00
1.70E+01	1.10E+01	2.00E+00	8.22E+00	1.00E+00
1.70E+01	1.40E+01	2.00E+00	8.63E+00	1.00E+00
1.70E+01	1.60E+01	2.00E+00	1.12E+01	1.00E+00
1.70E+01	1.80E+01	2.00E+00	1.03E+01	1.00E+00
1.70E+01	2.10E+01	2.00E+00	1.16E+01	1.00E+00
1.70E+01	2.30E+01	2.00E+00	1.44E+01	1.00E+00
1.70E+01	2.50E+01	2.00E+00	1.61E+01	1.00E+00
1.70E+01	2.80E+01	2.00E+00	1.75E+01	1.00E+00
1.70E+01	3.00E+01	2.00E+00	1.93E+01	1.00E+00
1.70E+01	3.20E+01	2.00E+00	2.08E+01	1.00E+00
1.70E+01	3.50E+01	2.00E+00	2.42E+01	1.00E+00
1.70E+01	3.70E+01	2.00E+00	2.34E+01	1.00E+00
1.80E+01	0.00E+00	2.00E+00	7.67E+00	1.00E+00
1.80E+01	2.00E+00	2.00E+00	8.42E+00	1.00E+00
1.80E+01	4.00E+00	2.00E+00	9.36E+00	1.00E+00
1.80E+01	7.00E+00	2.00E+00	7.46E+00	1.00E+00
1.80E+01	9.00E+00	2.00E+00	9.41E+00	1.00E+00
1.90E+01	0.00E+00	2.00E+00	5.06E+00	1.00E+00
1.90E+01	2.00E+00	2.00E+00	5.69E+00	1.00E+00
1.90E+01	4.00E+00	2.00E+00	6.18E+00	1.00E+00
1.90E+01	7.00E+00	2.00E+00	7.15E+00	1.00E+00
1.90E+01	9.00E+00	2.00E+00	7.71E+00	1.00E+00
1.90E+01	1.10E+01	2.00E+00	9.05E+00	1.00E+00
1.90E+01	1.40E+01	2.00E+00	9.32E+00	1.00E+00
1.90E+01	1.60E+01	2.00E+00	1.10E+01	1.00E+00
1.90E+01	1.80E+01	2.00E+00	1.29E+01	1.00E+00
2.00E+01	0.00E+00	2.00E+00	7.30E+00	1.00E+00
2.00E+01	2.00E+00	2.00E+00	8.41E+00	1.00E+00
2.00E+01	4.00E+00	2.00E+00	7.86E+00	1.00E+00
2.00E+01	7.00E+00	2.00E+00	1.02E+01	1.00E+00
2.00E+01	9.00E+00	2.00E+00	6.35E+00	1.00E+00
2.00E+01	1.10E+01	2.00E+00	7.16E+00	1.00E+00
2.00E+01	1.40E+01	2.00E+00	9.93E+00	1.00E+00
2.10E+01	0.00E+00	2.00E+00	6.90E+00	1.00E+00
2.10E+01	2.00E+00	2.00E+00	6.25E+00	1.00E+00
2.10E+01	4.00E+00	2.00E+00	7.60E+00	1.00E+00
2.10E+01	7.00E+00	2.00E+00	9.76E+00	1.00E+00
2.10E+01	9.00E+00	2.00E+00	9.73E+00	1.00E+00
2.10E+01	1.10E+01	2.00E+00	1.00E+01	1.00E+00
2.10E+01	1.40E+01	2.00E+00	1.14E+01	1.00E+00
2.20E+01	0.00E+00	2.00E+00	3.84E+00	1.00E+00
2.20E+01	2.00E+00	2.00E+00	4.93E+00	1.00E+00
2.20E+01	4.00E+00	2.00E+00	5.69E+00	1.00E+00
2.20E+01	7.00E+00	2.00E+00	5.96E+00	1.00E+00
2.20E+01	9.00E+00	2.00E+00	8.77E+00	1.00E+00
2.20E+01	1.10E+01	2.00E+00	8.93E+00	1.00E+00
2.20E+01	1.40E+01	2.00E+00	9.39E+00	1.00E+00
2.20E+01	1.60E+01	2.00E+00	1.19E+01	1.00E+00
2.20E+01	1.80E+01	2.00E+00	1.27E+01	1.00E+00
2.30E+01	0.00E+00	2.00E+00	5.79E+00	1.00E+00
2.30E+01	2.00E+00	2.00E+00	8.39E+00	1.00E+00
2.40E+01	0.00E+00	2.00E+00	6.91E+00	1.00E+00
2.40E+01	2.00E+00	2.00E+00	7.81E+00	1.00E+00
2.40E+01	4.00E+00	2.00E+00	9.11E+00	1.00E+00
2.40E+01	7.00E+00	2.00E+00	8.74E+00	1.00E+00
2.40E+01	9.00E+00	2.00E+00	1.13E+01	1.00E+00
2.40E+01	1.10E+01	2.00E+00	1.14E+01	1.00E+00
2.40E+01	1.40E+01	2.00E+00	1.39E+01	1.00E+00
2.40E+01	1.60E+01	2.00E+00	1.38E+01	1.00E+00
2.40E+01	1.80E+01	2.00E+00	1.57E+01	1.00E+00
2.50E+01	0.00E+00	2.00E+00	6.07E+00	1.00E+00
2.50E+01	2.00E+00	2.00E+00	8.97E+00	1.00E+00
2.50E+01	4.00E+00	2.00E+00	9.25E+00	1.00E+00
2.50E+01	7.00E+00	2.00E+00	1.14E+01	1.00E+00
2.50E+01	9.00E+00	2.00E+00	1.27E+01	1.00E+00
2.60E+01	0.00E+00	2.00E+00	6.49E+00	1.00E+00
2.60E+01	2.00E+00	2.00E+00	6.56E+00	1.00E+00
2.60E+01	4.00E+00	2.00E+00	6.68E+00	1.00E+00
2.60E+01	7.00E+00	2.00E+00	7.57E+00	1.00E+00
2.60E+01	9.00E+00	2.00E+00	6.41E+00	1.00E+00
2.60E+01	1.10E+01	2.00E+00	5.62E+00	1.00E+00
2.60E+01	1.40E+01	2.00E+00	6.29E+00	1.00E+00
2.60E+01	1.60E+01	2.00E+00	6.23E+00	1.00E+00
2.60E+01	1.80E+01	2.00E+00	5.48E+00	1.00E+00
2.60E+01	2.10E+01	2.00E+00	4.71E+00	1.00E+00
2.60E+01	2.30E+01	2.00E+00	5.40E+00	1.00E+00
2.60E+01	2.50E+01	2.00E+00	5.92E+00	1.00E+00
2.60E+01	2.80E+01	2.00E+00	6.78E+00	1.00E+00
2.70E+01	0.00E+00	2.00E+00	5.55E+00	1.00E+00
2.70E+01	2.00E+00	2.00E+00	7.83E+00	1.00E+00
2.70E+01	4.00E+00	2.00E+00	7.02E+00	1.00E+00
2.70E+01	7.00E+00	2.00E+00	1.15E+01	1.00E+00
2.70E+01	9.00E+00	2.00E+00	1.09E+01	1.00E+00
1.60E+01	0.00E+00	2.00E+00	6.72E+00	2.00E+00
1.60E+01	2.00E+00	2.00E+00	7.45E+00	2.00E+00
1.60E+01	4.00E+00	2.00E+00	7.33E+00	2.00E+00
1.60E+01	7.00E+00	2.00E+00	6.86E+00	2.00E+00
1.70E+01	0.00E+00	2.00E+00	4.54E+00	2.00E+00
1.70E+01	2.00E+00	2.00E+00	6.32E+00	2.00E+00
1.70E+01	4.00E+00	2.00E+00	7.89E+00	2.00E+00
1.70E+01	7.00E+00	2.00E+00	9.17E+00	2.00E+00
1.70E+01	9.00E+00	2.00E+00	9.06E+00	2.00E+00
1.70E+01	1.10E+01	2.00E+00	1.09E+01	2.00E+00
1.70E+01	1.40E+01	2.00E+00	1.46E+01	2.00E+00
1.80E+01	0.00E+00	2.00E+00	6.00E+00	2.00E+00
1.80E+01	2.00E+00	2.00E+00	6.25E+00	2.00E+00
1.80E+01	4.00E+00	2.00E+00	6.12E+00	2.00E+00
1.80E+01	7.00E+00	2.00E+00	6.35E+00	2.00E+00
1.80E+01	9.00E+00	2.00E+00	5.06E+00	2.00E+00
1.80E+01	1.10E+01	2.00E+00	4.28E+00	2.00E+00
1.80E+01	1.40E+01	2.00E+00	5.62E+00	2.00E+00
1.90E+01	0.00E+00	2.00E+00	8.72E+00	2.00E+00
1.90E+01	2.00E+00	2.00E+00	9.44E+00	2.00E+00
1.90E+01	4.00E+00	2.00E+00	8.45E+00	2.00E+00
1.90E+01	7.00E+00	2.00E+00	8.84E+00	2.00E+00
1.90E+01	9.00E+00	2.00E+00	9.25E+00	2.00E+00
1.90E+01	1.10E+01	2.00E+00	1.05E+01	2.00E+00
1.90E+01	1.40E+01	2.00E+00	1.15E+01	2.00E+00
1.90E+01	1.60E+01	2.00E+00	1.28E+01	2.00E+00
1.90E+01	1.80E+01	2.00E+00	1.18E+01	2.00E+00
1.90E+01	2.10E+01	2.00E+00	1.38E+01	2.00E+00
2.00E+01	0.00E+00	2.00E+00	7.12E+00	2.00E+00
2.00E+01	2.00E+00	2.00E+00	9.08E+00	2.00E+00
2.00E+01	4.00E+00	2.00E+00	8.56E+00	2.00E+00
2.00E+01	7.00E+00	2.00E+00	8.56E+00	2.00E+00
2.00E+01	9.00E+00	2.00E+00	8.34E+00	2.00E+00
2.00E+01	1.10E+01	2.00E+00	8.90E+00	2.00E+00
2.00E+01	1.40E+01	2.00E+00	8.61E+00	2.00E+00
2.00E+01	1.60E+01	2.00E+00	9.39E+00	2.00E+00
2.00E+01	1.80E+01	2.00E+00	9.91E+00	2.00E+00
2.00E+01	2.10E+01	2.00E+00	1.19E+01	2.00E+00
2.00E+01	2.30E+01	2.00E+00	1.28E+01	2.00E+00
2.00E+01	2.50E+01	2.00E+00	1.38E+01	2.00E+00
2.10E+01	0.00E+00	2.00E+00	6.52E+00	2.00E+00
2.10E+01	2.00E+00	2.00E+00	6.43E+00	2.00E+00
2.10E+01	4.00E+00	2.00E+00	8.18E+00	2.00E+00
2.10E+01	7.00E+00	2.00E+00	7.25E+00	2.00E+00
2.10E+01	9.00E+00	2.00E+00	7.54E+00	2.00E+00
2.10E+01	1.10E+01	2.00E+00	9.62E+00	2.00E+00
2.10E+01	1.40E+01	2.00E+00	1.00E+01	2.00E+00
2.20E+01	0.00E+00	2.00E+00	6.92E+00	2.00E+00
2.20E+01	2.00E+00	2.00E+00	7.40E+00	2.00E+00
2.20E+01	4.00E+00	2.00E+00	7.42E+00	2.00E+00
2.20E+01	7.00E+00	2.00E+00	7.73E+00	2.00E+00
2.20E+01	9.00E+00	2.00E+00	8.54E+00	2.00E+00
2.20E+01	1.10E+01	2.00E+00	9.84E+00	2.00E+00
2.20E+01	1.40E+01	2.00E+00	1.11E+01	2.00E+00
2.30E+01	0.00E+00	2.00E+00	5.27E+00	2.00E+00
2.30E+01	2.00E+00	2.00E+00	4.99E+00	2.00E+00
2.30E+01	4.00E+00	2.00E+00	8.12E+00	2.00E+00
2.30E+01	7.00E+00	2.00E+00	8.51E+00	2.00E+00
2.30E+01	9.00E+00	2.00E+00	6.37E+00	2.00E+00
2.30E+01	1.10E+01	2.00E+00	8.01E+00	2.00E+00
2.30E+01	1.40E+01	2.00E+00	8.81E+00	2.00E+00
2.30E+01	1.60E+01	2.00E+00	9.14E+00	2.00E+00
2.30E+01	1.80E+01	2.00E+00	1.22E+01	2.00E+00
2.30E+01	2.10E+01	2.00E+00	1.31E+01	2.00E+00
2.30E+01	2.30E+01	2.00E+00	1.44E+01	2.00E+00
2.40E+01	0.00E+00	2.00E+00	5.99E+00	2.00E+00
2.40E+01	2.00E+00	2.00E+00	6.11E+00	2.00E+00
2.40E+01	4.00E+00	2.00E+00	8.40E+00	2.00E+00
2.40E+01	7.00E+00	2.00E+00	9.48E+00	2.00E+00
2.40E+01	9.00E+00	2.00E+00	9.36E+00	2.00E+00
2.40E+01	1.10E+01	2.00E+00	9.21E+00	2.00E+00
2.40E+01	1.40E+01	2.00E+00	1.16E+01	2.00E+00
2.40E+01	1.60E+01	2.00E+00	1.34E+01	2.00E+00
2.40E+01	1.80E+01	2.00E+00	1.36E+01	2.00E+00
2.40E+01	2.10E+01	2.00E+00	1.48E+01	2.00E+00
2.40E+01	2.30E+01	2.00E+00	1.60E+01	2.00E+00
2.40E+01	2.50E+01	2.00E+00	1.64E+01	2.00E+00
2.40E+01	2.80E+01	2.00E+00	1.88E+01	2.00E+00
2.40E+01	3.00E+01	2.00E+00	1.76E+01	2.00E+00
2.40E+01	3.20E+01	2.00E+00	1.86E+01	2.00E+00
2.40E+01	3.40E+01	2.00E+00	2.25E+01	2.00E+00
2.40E+01	3.80E+01	2.00E+00	2.15E+01	2.00E+00
2.40E+01	4.10E+01	2.00E+00	2.38E+01	2.00E+00
2.40E+01	4.50E+01	2.00E+00	2.56E+01	2.00E+00
2.40E+01	5.20E+01	2.00E+00	2.91E+01	2.00E+00
2.40E+01	6.00E+01	2.00E+00	3.16E+01	2.00E+00
2.40E+01	6.70E+01	2.00E+00	3.52E+01	2.00E+00
2.40E+01	7.40E+01	2.00E+00	3.79E+01	2.00E+00
2.40E+01	8.10E+01	2.00E+00	4.22E+01	2.00E+00
2.50E+01	0.00E+00	2.00E+00	4.72E+00	2.00E+00
2.50E+01	2.00E+00	2.00E+00	5.31E+00	2.00E+00
2.50E+01	4.00E+00	2.00E+00	4.16E+00	2.00E+00
2.50E+01	7.00E+00	2.00E+00	6.74E+00	2.00E+00
2.50E+01	9.00E+00	2.00E+00	7.07E+00	2.00E+00
2.50E+01	1.10E+01	2.00E+00	9.17E+00	2.00E+00
2.50E+01	1.40E+01	2.00E+00	1.10E+01	2.00E+00
2.60E+01	0.00E+00	2.00E+00	6.64E+00	2.00E+00
2.60E+01	2.00E+00	2.00E+00	6.98E+00	2.00E+00
2.60E+01	4.00E+00	2.00E+00	7.84E+00	2.00E+00
2.60E+01	7.00E+00	2.00E+00	9.04E+00	2.00E+00
2.60E+01	9.00E+00	2.00E+00	1.02E+01	2.00E+00
2.70E+01	0.00E+00	2.00E+00	5.60E+00	2.00E+00
2.70E+01	2.00E+00	2.00E+00	7.86E+00	2.00E+00
2.70E+01	4.00E+00	2.00E+00	7.30E+00	2.00E+00
2.70E+01	7.00E+00	2.00E+00	7.84E+00	2.00E+00
3.80E+01	0.00E+00	2.00E+00	4.25E+00	3.00E+00
3.80E+01	2.00E+00	2.00E+00	6.18E+00	3.00E+00
3.80E+01	4.00E+00	2.00E+00	5.86E+00	3.00E+00
3.80E+01	7.00E+00	2.00E+00	5.84E+00	3.00E+00
3.80E+01	9.00E+00	2.00E+00	6.20E+00	3.00E+00
3.80E+01	1.10E+01	2.00E+00	4.85E+00	3.00E+00
3.80E+01	1.40E+01	2.00E+00	5.58E+00	3.00E+00
3.80E+01	1.60E+01	2.00E+00	6.61E+00	3.00E+00
3.80E+01	1.80E+01	2.00E+00	6.62E+00	3.00E+00
3.90E+01	0.00E+00	2.00E+00	8.55E+00	3.00E+00
3.90E+01	2.00E+00	2.00E+00	7.31E+00	3.00E+00
3.90E+01	4.00E+00	2.00E+00	7.81E+00	3.00E+00
4.00E+01	0.00E+00	2.00E+00	7.84E+00	3.00E+00
4.00E+01	2.00E+00	2.00E+00	7.57E+00	3.00E+00
4.00E+01	4.00E+00	2.00E+00	7.34E+00	3.00E+00
4.00E+01	7.00E+00	2.00E+00	8.12E+00	3.00E+00
4.00E+01	9.00E+00	2.00E+00	7.43E+00	3.00E+00
4.00E+01	1.10E+01	2.00E+00	7.58E+00	3.00E+00
4.00E+01	1.40E+01	2.00E+00	9.93E+00	3.00E+00
4.00E+01	1.60E+01	2.00E+00	9.81E+00	3.00E+00
4.10E+01	0.00E+00	2.00E+00	5.96E+00	3.00E+00
4.10E+01	2.00E+00	2.00E+00	6.07E+00	3.00E+00
4.10E+01	4.00E+00	2.00E+00	7.72E+00	3.00E+00
4.10E+01	7.00E+00	2.00E+00	5.61E+00	3.00E+00
4.10E+01	9.00E+00	2.00E+00	7.81E+00	3.00E+00
4.10E+01	1.10E+01	2.00E+00	8.59E+00	3.00E+00
4.10E+01	1.40E+01	2.00E+00	8.17E+00	3.00E+00
4.10E+01	1.60E+01	2.00E+00	1.05E+01	3.00E+00
4.10E+01	1.80E+01	2.00E+00	1.13E+01	3.00E+00
4.10E+01	2.10E+01	2.00E+00	1.16E+01	3.00E+00
4.10E+01	2.30E+01	2.00E+00	1.24E+01	3.00E+00
4.10E+01	2.50E+01	2.00E+00	1.40E+01	3.00E+00
4.10E+01	2.80E+01	2.00E+00	1.48E+01	3.00E+00
4.10E+01	3.00E+01	2.00E+00	1.64E+01	3.00E+00
4.10E+01	3.20E+01	2.00E+00	1.71E+01	3.00E+00
4.20E+01	0.00E+00	2.00E+00	4.92E+00	3.00E+00
4.20E+01	2.00E+00	2.00E+00	6.38E+00	3.00E+00
4.20E+01	4.00E+00	2.00E+00	6.10E+00	3.00E+00
4.20E+01	7.00E+00	2.00E+00	7.86E+00	3.00E+00
4.20E+01	9.00E+00	2.00E+00	7.66E+00	3.00E+00
4.20E+01	1.10E+01	2.00E+00	9.80E+00	3.00E+00
4.20E+01	1.40E+01	2.00E+00	1.03E+01	3.00E+00
4.20E+01	1.60E+01	2.00E+00	1.16E+01	3.00E+00
4.20E+01	1.80E+01	2.00E+00	1.30E+01	3.00E+00
4.30E+01	0.00E+00	2.00E+00	6.35E+00	3.00E+00
4.30E+01	2.00E+00	2.00E+00	6.62E+00	3.00E+00
4.30E+01	4.00E+00	2.00E+00	7.25E+00	3.00E+00
4.40E+01	0.00E+00	2.00E+00	6.31E+00	3.00E+00
4.40E+01	2.00E+00	2.00E+00	6.24E+00	3.00E+00
4.40E+01	4.00E+00	2.00E+00	5.88E+00	3.00E+00
4.40E+01	7.00E+00	2.00E+00	7.20E+00	3.00E+00
4.40E+01	9.00E+00	2.00E+00	8.84E+00	3.00E+00
4.40E+01	1.10E+01	2.00E+00	1.04E+01	3.00E+00
4.40E+01	1.40E+01	2.00E+00	1.33E+01	3.00E+00
4.40E+01	1.60E+01	2.00E+00	1.28E+01	3.00E+00
4.50E+01	0.00E+00	2.00E+00	5.76E+00	3.00E+00
4.50E+01	2.00E+00	2.00E+00	6.22E+00	3.00E+00
4.50E+01	4.00E+00	2.00E+00	5.12E+00	3.00E+00
4.50E+01	7.00E+00	2.00E+00	5.52E+00	3.00E+00
4.50E+01	9.00E+00	2.00E+00	7.92E+00	3.00E+00
4.50E+01	1.10E+01	2.00E+00	6.36E+00	3.00E+00
4.50E+01	1.40E+01	2.00E+00	7.79E+00	3.00E+00
4.50E+01	1.60E+01	2.00E+00	8.55E+00	3.00E+00
4.50E+01	1.80E+01	2.00E+00	9.45E+00	3.00E+00
4.50E+01	2.10E+01	2.00E+00	1.00E+01	3.00E+00
4.60E+01	0.00E+00	2.00E+00	6.54E+00	3.00E+00
4.60E+01	2.00E+00	2.00E+00	7.65E+00	3.00E+00
4.60E+01	4.00E+00	2.00E+00	8.62E+00	3.00E+00
4.60E+01	7.00E+00	2.00E+00	9.54E+00	3.00E+00
4.60E+01	9.00E+00	2.00E+00	1.00E+01	3.00E+00
4.70E+01	0.00E+00	2.00E+00	5.79E+00	3.00E+00
4.70E+01	2.00E+00	2.00E+00	5.89E+00	3.00E+00
4.70E+01	4.00E+00	2.00E+00	7.96E+00	3.00E+00
4.70E+01	7.00E+00	2.00E+00	1.03E+01	3.00E+00
4.70E+01	9.00E+00	2.00E+00	1.02E+01	3.00E+00
4.70E+01	1.10E+01	2.00E+00	1.23E+01	3.00E+00
4.70E+01	1.40E+01	2.00E+00	1.47E+01	3.00E+00
4.70E+01	1.60E+01	2.00E+00	1.58E+01	3.00E+00
4.70E+01	1.80E+01	2.00E+00	1.89E+01	3.00E+00
4.80E+01	0.00E+00	2.00E+00	6.89E+00	3.00E+00
4.80E+01	2.00E+00	2.00E+00	6.93E+00	3.00E+00
4.80E+01	4.00E+00	2.00E+00	6.86E+00	3.00E+00
4.90E+01	0.00E+00	2.00E+00	6.83E+00	3.00E+00
4.90E+01	2.00E+00	2.00E+00	7.78E+00	3.00E+00
4.90E+01	4.00E+00	2.00E+00	7.43E+00	3.00E+00
4.90E+01	7.00E+00	2.00E+00	8.53E+00	3.00E+00
4.90E+01	9.00E+00	2.00E+00	1.02E+01	3.00E+00
6.40E+01	0.00E+00	3.00E+00	5.23E+00	1.00E+00
6.40E+01	2.00E+00	3.00E+00	7.59E+00	1.00E+00
6.40E+01	4.00E+00	3.00E+00	8.07E+00	1.00E+00
6.40E+01	7.00E+00	3.00E+00	8.96E+00	1.00E+00
6.40E+01	9.00E+00	3.00E+00	9.62E+00	1.00E+00
6.40E+01	1.10E+01	3.00E+00	1.13E+01	1.00E+00
6.40E+01	1.40E+01	3.00E+00	1.42E+01	1.00E+00
6.40E+01	1.60E+01	3.00E+00	1.48E+01	1.00E+00
6.40E+01	1.80E+01	3.00E+00	1.51E+01	1.00E+00
6.40E+01	2.10E+01	3.00E+00	1.82E+01	1.00E+00
6.40E+01	2.30E+01	3.00E+00	1.80E+01	1.00E+00
6.40E+01	2.50E+01	3.00E+00	2.02E+01	1.00E+00
6.40E+01	2.80E+01	3.00E+00	2.13E+01	1.00E+00
6.40E+01	3.00E+01	3.00E+00	2.37E+01	1.00E+00
6.50E+01	0.00E+00	3.00E+00	6.90E+00	1.00E+00
6.50E+01	2.00E+00	3.00E+00	8.93E+00	1.00E+00
6.50E+01	4.00E+00	3.00E+00	9.90E+00	1.00E+00
6.50E+01	7.00E+00	3.00E+00	9.39E+00	1.00E+00
6.50E+01	9.00E+00	3.00E+00	9.21E+00	1.00E+00
6.50E+01	1.10E+01	3.00E+00	9.73E+00	1.00E+00
6.50E+01	1.40E+01	3.00E+00	9.46E+00	1.00E+00
6.50E+01	1.60E+01	3.00E+00	8.44E+00	1.00E+00
6.50E+01	1.80E+01	3.00E+00	9.72E+00	1.00E+00
6.50E+01	2.10E+01	3.00E+00	1.02E+01	1.00E+00
6.60E+01	0.00E+00	3.00E+00	4.93E+00	1.00E+00
6.60E+01	2.00E+00	3.00E+00	6.13E+00	1.00E+00
6.60E+01	4.00E+00	3.00E+00	7.49E+00	1.00E+00
6.60E+01	7.00E+00	3.00E+00	7.75E+00	1.00E+00
6.60E+01	9.00E+00	3.00E+00	5.78E+00	1.00E+00
6.60E+01	1.10E+01	3.00E+00	7.48E+00	1.00E+00
6.60E+01	1.40E+01	3.00E+00	6.08E+00	1.00E+00
6.60E+01	1.60E+01	3.00E+00	7.83E+00	1.00E+00
6.60E+01	1.80E+01	3.00E+00	8.85E+00	1.00E+00
6.60E+01	2.10E+01	3.00E+00	6.64E+00	1.00E+00
6.60E+01	2.30E+01	3.00E+00	8.12E+00	1.00E+00
6.60E+01	2.50E+01	3.00E+00	1.03E+01	1.00E+00
6.60E+01	2.80E+01	3.00E+00	1.16E+01	1.00E+00
6.60E+01	3.00E+01	3.00E+00	1.13E+01	1.00E+00
6.60E+01	3.20E+01	3.00E+00	1.23E+01	1.00E+00
6.60E+01	3.50E+01	3.00E+00	1.25E+01	1.00E+00
6.60E+01	3.70E+01	3.00E+00	1.34E+01	1.00E+00
6.70E+01	0.00E+00	3.00E+00	5.39E+00	1.00E+00
6.70E+01	2.00E+00	3.00E+00	5.73E+00	1.00E+00
6.70E+01	4.00E+00	3.00E+00	5.84E+00	1.00E+00
6.70E+01	7.00E+00	3.00E+00	5.35E+00	1.00E+00
6.70E+01	9.00E+00	3.00E+00	5.54E+00	1.00E+00
6.70E+01	1.10E+01	3.00E+00	5.56E+00	1.00E+00
6.70E+01	1.40E+01	3.00E+00	4.72E+00	1.00E+00
6.70E+01	1.60E+01	3.00E+00	4.70E+00	1.00E+00
6.70E+01	1.80E+01	3.00E+00	4.73E+00	1.00E+00
6.80E+01	0.00E+00	3.00E+00	6.37E+00	1.00E+00
6.80E+01	2.00E+00	3.00E+00	6.08E+00	1.00E+00
6.80E+01	4.00E+00	3.00E+00	7.19E+00	1.00E+00
6.80E+01	7.00E+00	3.00E+00	4.78E+00	1.00E+00
6.80E+01	9.00E+00	3.00E+00	4.89E+00	1.00E+00
6.90E+01	0.00E+00	3.00E+00	8.36E+00	1.00E+00
6.90E+01	2.00E+00	3.00E+00	9.27E+00	1.00E+00
6.90E+01	4.00E+00	3.00E+00	8.61E+00	1.00E+00
6.90E+01	7.00E+00	3.00E+00	6.88E+00	1.00E+00
6.90E+01	9.00E+00	3.00E+00	7.54E+00	1.00E+00
6.90E+01	1.10E+01	3.00E+00	6.91E+00	1.00E+00
6.90E+01	1.40E+01	3.00E+00	7.79E+00	1.00E+00
6.90E+01	1.60E+01	3.00E+00	7.04E+00	1.00E+00
6.90E+01	1.80E+01	3.00E+00	8.28E+00	1.00E+00
6.90E+01	2.10E+01	3.00E+00	9.25E+00	1.00E+00
7.00E+01	0.00E+00	3.00E+00	7.13E+00	1.00E+00
7.00E+01	2.00E+00	3.00E+00	5.99E+00	1.00E+00
7.00E+01	4.00E+00	3.00E+00	5.25E+00	1.00E+00
7.00E+01	7.00E+00	3.00E+00	6.49E+00	1.00E+00
7.00E+01	9.00E+00	3.00E+00	4.62E+00	1.00E+00
7.00E+01	1.10E+01	3.00E+00	3.90E+00	1.00E+00
7.00E+01	1.40E+01	3.00E+00	4.68E+00	1.00E+00
7.00E+01	1.60E+01	3.00E+00	4.07E+00	1.00E+00
7.10E+01	0.00E+00	3.00E+00	5.80E+00	1.00E+00
7.10E+01	2.00E+00	3.00E+00	7.15E+00	1.00E+00
7.10E+01	4.00E+00	3.00E+00	5.85E+00	1.00E+00
7.10E+01	7.00E+00	3.00E+00	7.36E+00	1.00E+00
7.10E+01	9.00E+00	3.00E+00	5.59E+00	1.00E+00
7.10E+01	1.10E+01	3.00E+00	5.46E+00	1.00E+00
7.10E+01	1.40E+01	3.00E+00	6.55E+00	1.00E+00
7.10E+01	1.60E+01	3.00E+00	6.78E+00	1.00E+00
7.10E+01	1.80E+01	3.00E+00	7.57E+00	1.00E+00
7.10E+01	2.10E+01	3.00E+00	7.76E+00	1.00E+00
7.10E+01	2.30E+01	3.00E+00	7.49E+00	1.00E+00
7.20E+01	0.00E+00	3.00E+00	7.54E+00	1.00E+00
7.20E+01	2.00E+00	3.00E+00	8.11E+00	1.00E+00
7.20E+01	4.00E+00	3.00E+00	6.79E+00	1.00E+00
7.20E+01	7.00E+00	3.00E+00	7.11E+00	1.00E+00
7.20E+01	9.00E+00	3.00E+00	6.24E+00	1.00E+00
7.30E+01	0.00E+00	3.00E+00	5.96E+00	1.00E+00
7.30E+01	2.00E+00	3.00E+00	7.04E+00	1.00E+00
7.30E+01	4.00E+00	3.00E+00	5.05E+00	1.00E+00
7.30E+01	7.00E+00	3.00E+00	4.25E+00	1.00E+00
7.30E+01	9.00E+00	3.00E+00	4.94E+00	1.00E+00
7.30E+01	1.10E+01	3.00E+00	5.56E+00	1.00E+00
7.30E+01	1.40E+01	3.00E+00	4.55E+00	1.00E+00
7.30E+01	1.60E+01	3.00E+00	4.58E+00	1.00E+00
7.30E+01	1.80E+01	3.00E+00	5.11E+00	1.00E+00
7.30E+01	2.10E+01	3.00E+00	5.54E+00	1.00E+00
7.30E+01	2.30E+01	3.00E+00	6.32E+00	1.00E+00
7.30E+01	2.50E+01	3.00E+00	6.06E+00	1.00E+00
7.40E+01	0.00E+00	3.00E+00	5.90E+00	1.00E+00
7.40E+01	2.00E+00	3.00E+00	7.09E+00	1.00E+00
7.40E+01	4.00E+00	3.00E+00	6.53E+00	1.00E+00
7.40E+01	7.00E+00	3.00E+00	6.91E+00	1.00E+00
7.40E+01	9.00E+00	3.00E+00	8.00E+00	1.00E+00
7.40E+01	1.10E+01	3.00E+00	8.65E+00	1.00E+00
7.40E+01	1.40E+01	3.00E+00	9.51E+00	1.00E+00
7.50E+01	0.00E+00	3.00E+00	5.93E+00	1.00E+00
7.50E+01	2.00E+00	3.00E+00	7.63E+00	1.00E+00
7.50E+01	4.00E+00	3.00E+00	6.94E+00	1.00E+00
7.50E+01	7.00E+00	3.00E+00	5.74E+00	1.00E+00
7.50E+01	9.00E+00	3.00E+00	6.58E+00	1.00E+00
7.50E+01	1.10E+01	3.00E+00	6.54E+00	1.00E+00
7.50E+01	1.40E+01	3.00E+00	8.15E+00	1.00E+00
7.50E+01	1.60E+01	3.00E+00	6.62E+00	1.00E+00
7.50E+01	1.80E+01	3.00E+00	8.36E+00	1.00E+00
7.50E+01	2.10E+01	3.00E+00	9.99E+00	1.00E+00
7.50E+01	2.30E+01	3.00E+00	1.02E+01	1.00E+00
7.50E+01	2.50E+01	3.00E+00	1.36E+01	1.00E+00
6.40E+01	0.00E+00	3.00E+00	6.54E+00	2.00E+00
6.40E+01	2.00E+00	3.00E+00	7.68E+00	2.00E+00
6.40E+01	4.00E+00	3.00E+00	7.97E+00	2.00E+00
6.40E+01	7.00E+00	3.00E+00	7.04E+00	2.00E+00
6.40E+01	9.00E+00	3.00E+00	7.34E+00	2.00E+00
6.40E+01	1.10E+01	3.00E+00	7.28E+00	2.00E+00
6.40E+01	1.40E+01	3.00E+00	4.57E+00	2.00E+00
6.40E+01	1.60E+01	3.00E+00	5.08E+00	2.00E+00
6.40E+01	1.80E+01	3.00E+00	6.48E+00	2.00E+00
6.50E+01	0.00E+00	3.00E+00	4.84E+00	2.00E+00
6.50E+01	2.00E+00	3.00E+00	6.48E+00	2.00E+00
6.50E+01	4.00E+00	3.00E+00	8.92E+00	2.00E+00
6.50E+01	7.00E+00	3.00E+00	8.25E+00	2.00E+00
6.50E+01	9.00E+00	3.00E+00	6.52E+00	2.00E+00
6.50E+01	1.10E+01	3.00E+00	7.72E+00	2.00E+00
6.50E+01	1.40E+01	3.00E+00	7.39E+00	2.00E+00
6.50E+01	1.60E+01	3.00E+00	6.36E+00	2.00E+00
6.50E+01	1.80E+01	3.00E+00	8.04E+00	2.00E+00
6.50E+01	2.10E+01	3.00E+00	7.06E+00	2.00E+00
6.50E+01	2.30E+01	3.00E+00	7.29E+00	2.00E+00
6.50E+01	2.50E+01	3.00E+00	7.91E+00	2.00E+00
6.50E+01	2.80E+01	3.00E+00	7.49E+00	2.00E+00
6.50E+01	3.00E+01	3.00E+00	7.92E+00	2.00E+00
6.50E+01	3.20E+01	3.00E+00	7.14E+00	2.00E+00
6.60E+01	0.00E+00	3.00E+00	6.24E+00	2.00E+00
6.60E+01	2.00E+00	3.00E+00	6.08E+00	2.00E+00
6.60E+01	4.00E+00	3.00E+00	7.08E+00	2.00E+00
6.60E+01	7.00E+00	3.00E+00	4.95E+00	2.00E+00
6.60E+01	9.00E+00	3.00E+00	4.37E+00	2.00E+00
6.60E+01	1.10E+01	3.00E+00	6.40E+00	2.00E+00
6.60E+01	1.40E+01	3.00E+00	5.60E+00	2.00E+00
6.60E+01	1.60E+01	3.00E+00	5.27E+00	2.00E+00
6.60E+01	1.80E+01	3.00E+00	3.27E+00	2.00E+00
6.70E+01	0.00E+00	3.00E+00	6.60E+00	2.00E+00
6.70E+01	2.00E+00	3.00E+00	7.35E+00	2.00E+00
6.70E+01	4.00E+00	3.00E+00	5.99E+00	2.00E+00
6.70E+01	7.00E+00	3.00E+00	6.02E+00	2.00E+00
6.70E+01	9.00E+00	3.00E+00	5.13E+00	2.00E+00
6.70E+01	1.10E+01	3.00E+00	3.70E+00	2.00E+00
6.70E+01	1.40E+01	3.00E+00	2.89E+00	2.00E+00
6.70E+01	1.60E+01	3.00E+00	3.34E+00	2.00E+00
6.70E+01	1.80E+01	3.00E+00	2.97E+00	2.00E+00
6.70E+01	2.10E+01	3.00E+00	2.68E+00	2.00E+00
6.70E+01	2.30E+01	3.00E+00	4.57E+00	2.00E+00
6.70E+01	2.50E+01	3.00E+00	1.91E+00	2.00E+00
6.70E+01	2.80E+01	3.00E+00	3.04E+00	2.00E+00
6.70E+01	3.00E+01	3.00E+00	3.13E+00	2.00E+00
6.70E+01	3.20E+01	3.00E+00	2.67E+00	2.00E+00
6.70E+01	3.40E+01	3.00E+00	3.94E+00	2.00E+00
6.70E+01	3.80E+01	3.00E+00	4.70E+00	2.00E+00
6.80E+01	0.00E+00	3.00E+00	6.75E+00	2.00E+00
6.80E+01	2.00E+00	3.00E+00	8.24E+00	2.00E+00
6.80E+01	4.00E+00	3.00E+00	8.35E+00	2.00E+00
6.80E+01	7.00E+00	3.00E+00	7.51E+00	2.00E+00
6.80E+01	9.00E+00	3.00E+00	6.81E+00	2.00E+00
6.80E+01	1.10E+01	3.00E+00	6.35E+00	2.00E+00
6.80E+01	1.40E+01	3.00E+00	7.62E+00	2.00E+00
6.90E+01	0.00E+00	3.00E+00	7.19E+00	2.00E+00
6.90E+01	2.00E+00	3.00E+00	7.82E+00	2.00E+00
6.90E+01	4.00E+00	3.00E+00	8.54E+00	2.00E+00
6.90E+01	7.00E+00	3.00E+00	8.21E+00	2.00E+00
6.90E+01	9.00E+00	3.00E+00	8.38E+00	2.00E+00
6.90E+01	1.10E+01	3.00E+00	9.04E+00	2.00E+00
6.90E+01	1.40E+01	3.00E+00	1.11E+01	2.00E+00
7.00E+01	0.00E+00	3.00E+00	8.10E+00	2.00E+00
7.00E+01	2.00E+00	3.00E+00	8.02E+00	2.00E+00
7.00E+01	4.00E+00	3.00E+00	8.57E+00	2.00E+00
7.00E+01	7.00E+00	3.00E+00	7.93E+00	2.00E+00
7.00E+01	9.00E+00	3.00E+00	6.48E+00	2.00E+00
7.00E+01	1.10E+01	3.00E+00	5.90E+00	2.00E+00
7.00E+01	1.40E+01	3.00E+00	6.71E+00	2.00E+00
7.00E+01	1.60E+01	3.00E+00	8.05E+00	2.00E+00
7.00E+01	1.80E+01	3.00E+00	6.65E+00	2.00E+00
7.00E+01	2.10E+01	3.00E+00	6.95E+00	2.00E+00
7.00E+01	2.30E+01	3.00E+00	7.62E+00	2.00E+00
7.00E+01	2.50E+01	3.00E+00	5.64E+00	2.00E+00
7.10E+01	0.00E+00	3.00E+00	5.72E+00	2.00E+00
7.10E+01	2.00E+00	3.00E+00	7.29E+00	2.00E+00
7.10E+01	4.00E+00	3.00E+00	5.82E+00	2.00E+00
7.10E+01	7.00E+00	3.00E+00	7.03E+00	2.00E+00
7.10E+01	9.00E+00	3.00E+00	6.66E+00	2.00E+00
7.10E+01	1.10E+01	3.00E+00	8.32E+00	2.00E+00
7.10E+01	1.40E+01	3.00E+00	9.80E+00	2.00E+00
7.10E+01	1.60E+01	3.00E+00	8.36E+00	2.00E+00
7.10E+01	1.80E+01	3.00E+00	1.00E+01	2.00E+00
7.10E+01	2.10E+01	3.00E+00	1.10E+01	2.00E+00
7.20E+01	0.00E+00	3.00E+00	5.93E+00	2.00E+00
7.20E+01	2.00E+00	3.00E+00	6.93E+00	2.00E+00
7.20E+01	4.00E+00	3.00E+00	6.45E+00	2.00E+00
7.20E+01	7.00E+00	3.00E+00	6.52E+00	2.00E+00
7.20E+01	9.00E+00	3.00E+00	5.42E+00	2.00E+00
7.20E+01	1.10E+01	3.00E+00	4.19E+00	2.00E+00
7.20E+01	1.40E+01	3.00E+00	5.53E+00	2.00E+00
7.20E+01	1.60E+01	3.00E+00	3.32E+00	2.00E+00
7.20E+01	1.80E+01	3.00E+00	2.99E+00	2.00E+00
7.20E+01	2.10E+01	3.00E+00	3.90E+00	2.00E+00
7.20E+01	2.30E+01	3.00E+00	4.59E+00	2.00E+00
7.20E+01	2.50E+01	3.00E+00	3.79E+00	2.00E+00
7.20E+01	2.80E+01	3.00E+00	3.64E+00	2.00E+00
7.20E+01	3.00E+01	3.00E+00	3.32E+00	2.00E+00
7.30E+01	0.00E+00	3.00E+00	7.98E+00	2.00E+00
7.30E+01	2.00E+00	3.00E+00	9.39E+00	2.00E+00
7.30E+01	4.00E+00	3.00E+00	8.61E+00	2.00E+00
7.30E+01	7.00E+00	3.00E+00	7.15E+00	2.00E+00
7.30E+01	9.00E+00	3.00E+00	7.59E+00	2.00E+00
7.30E+01	1.10E+01	3.00E+00	6.48E+00	2.00E+00
7.30E+01	1.40E+01	3.00E+00	5.95E+00	2.00E+00
7.30E+01	1.60E+01	3.00E+00	5.33E+00	2.00E+00
7.30E+01	1.80E+01	3.00E+00	5.46E+00	2.00E+00
7.30E+01	2.10E+01	3.00E+00	4.14E+00	2.00E+00
7.30E+01	2.30E+01	3.00E+00	3.05E+00	2.00E+00
7.30E+01	2.50E+01	3.00E+00	3.48E+00	2.00E+00
7.30E+01	2.80E+01	3.00E+00	1.98E+00	2.00E+00
7.40E+01	0.00E+00	3.00E+00	6.94E+00	2.00E+00
7.40E+01	2.00E+00	3.00E+00	5.56E+00	2.00E+00
7.40E+01	4.00E+00	3.00E+00	6.71E+00	2.00E+00
7.40E+01	7.00E+00	3.00E+00	7.92E+00	2.00E+00
7.40E+01	9.00E+00	3.00E+00	1.03E+01	2.00E+00
7.50E+01	0.00E+00	3.00E+00	5.52E+00	2.00E+00
7.50E+01	2.00E+00	3.00E+00	8.00E+00	2.00E+00
7.50E+01	4.00E+00	3.00E+00	8.22E+00	2.00E+00
7.50E+01	7.00E+00	3.00E+00	7.68E+00	2.00E+00
7.50E+01	9.00E+00	3.00E+00	7.58E+00	2.00E+00
7.50E+01	1.10E+01	3.00E+00	8.35E+00	2.00E+00
7.50E+01	1.40E+01	3.00E+00	9.85E+00	2.00E+00
7.50E+01	1.60E+01	3.00E+00	1.08E+01	2.00E+00
7.50E+01	1.80E+01	3.00E+00	1.06E+01	2.00E+00
7.50E+01	2.10E+01	3.00E+00	1.22E+01	2.00E+00
7.50E+01	2.30E+01	3.00E+00	1.45E+01	2.00E+00
7.50E+01	2.50E+01	3.00E+00	1.54E+01	2.00E+00
7.50E+01	2.80E+01	3.00E+00	1.73E+01	2.00E+00
5.00E+01	0.00E+00	4.50E+00	7.89E+00	3.00E+00
5.00E+01	2.00E+00	4.50E+00	9.49E+00	3.00E+00
5.00E+01	4.00E+00	4.50E+00	7.64E+00	3.00E+00
5.00E+01	7.00E+00	4.50E+00	7.07E+00	3.00E+00
5.00E+01	9.00E+00	4.50E+00	6.65E+00	3.00E+00
5.00E+01	1.10E+01	4.50E+00	6.62E+00	3.00E+00
5.00E+01	1.40E+01	4.50E+00	5.90E+00	3.00E+00
5.00E+01	1.60E+01	4.50E+00	5.56E+00	3.00E+00
5.00E+01	1.80E+01	4.50E+00	5.31E+00	3.00E+00
5.00E+01	2.10E+01	4.50E+00	7.45E+00	3.00E+00
5.00E+01	2.30E+01	4.50E+00	6.50E+00	3.00E+00
5.00E+01	2.50E+01	4.50E+00	6.88E+00	3.00E+00
5.00E+01	2.80E+01	4.50E+00	7.28E+00	3.00E+00
5.00E+01	3.00E+01	4.50E+00	8.54E+00	3.00E+00
5.00E+01	3.20E+01	4.50E+00	8.43E+00	3.00E+00
5.00E+01	3.50E+01	4.50E+00	9.15E+00	3.00E+00
5.00E+01	3.70E+01	4.50E+00	1.04E+01	3.00E+00
5.20E+01	0.00E+00	4.50E+00	5.84E+00	3.00E+00
5.20E+01	2.00E+00	4.50E+00	7.16E+00	3.00E+00
5.20E+01	4.00E+00	4.50E+00	6.11E+00	3.00E+00
5.20E+01	7.00E+00	4.50E+00	4.65E+00	3.00E+00
5.20E+01	9.00E+00	4.50E+00	4.52E+00	3.00E+00
5.20E+01	1.10E+01	4.50E+00	5.06E+00	3.00E+00
5.20E+01	1.40E+01	4.50E+00	3.88E+00	3.00E+00
5.20E+01	1.60E+01	4.50E+00	4.92E+00	3.00E+00
5.20E+01	1.80E+01	4.50E+00	5.29E+00	3.00E+00
5.20E+01	2.10E+01	4.50E+00	4.94E+00	3.00E+00
5.20E+01	2.30E+01	4.50E+00	6.89E+00	3.00E+00
5.20E+01	2.50E+01	4.50E+00	6.60E+00	3.00E+00
5.20E+01	2.80E+01	4.50E+00	8.29E+00	3.00E+00
5.20E+01	3.00E+01	4.50E+00	7.66E+00	3.00E+00
5.20E+01	3.20E+01	4.50E+00	8.80E+00	3.00E+00
5.20E+01	3.50E+01	4.50E+00	1.05E+01	3.00E+00
5.20E+01	3.70E+01	4.50E+00	1.02E+01	3.00E+00
5.30E+01	0.00E+00	4.50E+00	6.73E+00	3.00E+00
5.30E+01	2.00E+00	4.50E+00	6.63E+00	3.00E+00
5.30E+01	4.00E+00	4.50E+00	6.68E+00	3.00E+00
5.30E+01	7.00E+00	4.50E+00	6.03E+00	3.00E+00
5.30E+01	9.00E+00	4.50E+00	5.60E+00	3.00E+00
5.30E+01	1.10E+01	4.50E+00	3.91E+00	3.00E+00
5.30E+01	1.40E+01	4.50E+00	4.70E+00	3.00E+00
5.30E+01	1.60E+01	4.50E+00	3.35E+00	3.00E+00
5.30E+01	1.80E+01	4.50E+00	4.34E+00	3.00E+00
5.30E+01	2.10E+01	4.50E+00	3.45E+00	3.00E+00
5.30E+01	2.30E+01	4.50E+00	4.63E+00	3.00E+00
5.30E+01	2.50E+01	4.50E+00	2.99E+00	3.00E+00
5.30E+01	2.80E+01	4.50E+00	4.82E+00	3.00E+00
5.30E+01	3.00E+01	4.50E+00	4.99E+00	3.00E+00
5.30E+01	3.20E+01	4.50E+00	5.10E+00	3.00E+00
5.30E+01	3.50E+01	4.50E+00	5.18E+00	3.00E+00
5.30E+01	3.70E+01	4.50E+00	4.19E+00	3.00E+00
5.40E+01	0.00E+00	4.50E+00	5.80E+00	3.00E+00
5.40E+01	2.00E+00	4.50E+00	5.74E+00	3.00E+00
5.40E+01	4.00E+00	4.50E+00	5.48E+00	3.00E+00
5.40E+01	7.00E+00	4.50E+00	4.67E+00	3.00E+00
5.40E+01	9.00E+00	4.50E+00	3.40E+00	3.00E+00
5.40E+01	1.10E+01	4.50E+00	1.76E+00	3.00E+00
5.40E+01	1.40E+01	4.50E+00	9.64E-03	3.00E+00
5.40E+01	1.60E+01	4.50E+00	9.86E-01	3.00E+00
5.40E+01	1.80E+01	4.50E+00	7.15E-01	3.00E+00
5.40E+01	2.10E+01	4.50E+00	1.23E+00	3.00E+00
5.40E+01	2.30E+01	4.50E+00	8.50E-01	3.00E+00
5.40E+01	2.50E+01	4.50E+00	-3.85E-01	3.00E+00
5.40E+01	2.80E+01	4.50E+00	-2.52E-01	3.00E+00
5.40E+01	3.00E+01	4.50E+00	-4.71E-01	3.00E+00
5.40E+01	3.20E+01	4.50E+00	5.32E-01	3.00E+00
5.40E+01	3.50E+01	4.50E+00	-2.01E-01	3.00E+00
5.40E+01	3.70E+01	4.50E+00	8.52E-01	3.00E+00
5.50E+01	0.00E+00	4.50E+00	5.91E+00	3.00E+00
5.50E+01	2.00E+00	4.50E+00	6.53E+00	3.00E+00
5.50E+01	4.00E+00	4.50E+00	6.19E+00	3.00E+00
5.50E+01	7.00E+00	4.50E+00	5.55E+00	3.00E+00
5.50E+01	9.00E+00	4.50E+00	6.05E+00	3.00E+00
5.50E+01	1.10E+01	4.50E+00	5.07E+00	3.00E+00
5.50E+01	1.40E+01	4.50E+00	4.68E+00	3.00E+00
5.50E+01	1.60E+01	4.50E+00	4.22E+00	3.00E+00
5.50E+01	1.80E+01	4.50E+00	4.99E+00	3.00E+00
5.50E+01	2.10E+01	4.50E+00	5.24E+00	3.00E+00
5.50E+01	2.30E+01	4.50E+00	4.86E+00	3.00E+00
5.50E+01	2.50E+01	4.50E+00	6.01E+00	3.00E+00
5.60E+01	0.00E+00	4.50E+00	4.66E+00	3.00E+00
5.60E+01	2.00E+00	4.50E+00	5.84E+00	3.00E+00
5.60E+01	4.00E+00	4.50E+00	4.26E+00	3.00E+00
5.60E+01	7.00E+00	4.50E+00	5.82E+00	3.00E+00
5.60E+01	9.00E+00	4.50E+00	3.68E+00	3.00E+00
5.60E+01	1.10E+01	4.50E+00	2.71E+00	3.00E+00
5.60E+01	1.40E+01	4.50E+00	4.35E+00	3.00E+00
5.70E+01	0.00E+00	4.50E+00	5.62E+00	3.00E+00
5.70E+01	2.00E+00	4.50E+00	5.76E+00	3.00E+00
5.70E+01	4.00E+00	4.50E+00	7.69E+00	3.00E+00
5.70E+01	7.00E+00	4.50E+00	7.24E+00	3.00E+00
5.70E+01	9.00E+00	4.50E+00	8.92E+00	3.00E+00
5.70E+01	1.10E+01	4.50E+00	8.61E+00	3.00E+00
5.70E+01	1.40E+01	4.50E+00	9.73E+00	3.00E+00
5.70E+01	1.60E+01	4.50E+00	1.06E+01	3.00E+00
5.70E+01	1.80E+01	4.50E+00	1.13E+01	3.00E+00
5.70E+01	2.10E+01	4.50E+00	1.35E+01	3.00E+00
5.70E+01	2.30E+01	4.50E+00	1.40E+01	3.00E+00
5.70E+01	2.50E+01	4.50E+00	1.46E+01	3.00E+00
5.70E+01	2.80E+01	4.50E+00	1.80E+01	3.00E+00
5.70E+01	3.00E+01	4.50E+00	1.91E+01	3.00E+00
5.70E+01	3.20E+01	4.50E+00	2.06E+01	3.00E+00
5.70E+01	3.50E+01	4.50E+00	2.25E+01	3.00E+00
5.70E+01	3.70E+01	4.50E+00	2.37E+01	3.00E+00
5.80E+01	0.00E+00	4.50E+00	6.86E+00	3.00E+00
5.80E+01	2.00E+00	4.50E+00	7.36E+00	3.00E+00
5.80E+01	4.00E+00	4.50E+00	8.18E+00	3.00E+00
5.90E+01	0.00E+00	4.50E+00	7.00E+00	3.00E+00
5.90E+01	2.00E+00	4.50E+00	7.31E+00	3.00E+00
5.90E+01	4.00E+00	4.50E+00	9.31E+00	3.00E+00
5.90E+01	7.00E+00	4.50E+00	7.46E+00	3.00E+00
5.90E+01	9.00E+00	4.50E+00	9.06E+00	3.00E+00
5.90E+01	1.10E+01	4.50E+00	8.36E+00	3.00E+00
5.90E+01	1.40E+01	4.50E+00	7.14E+00	3.00E+00
5.90E+01	1.60E+01	4.50E+00	7.80E+00	3.00E+00
5.90E+01	1.80E+01	4.50E+00	8.73E+00	3.00E+00
5.90E+01	2.10E+01	4.50E+00	7.64E+00	3.00E+00
5.90E+01	2.30E+01	4.50E+00	8.67E+00	3.00E+00
5.90E+01	2.50E+01	4.50E+00	1.01E+01	3.00E+00
5.90E+01	2.80E+01	4.50E+00	1.02E+01	3.00E+00
5.90E+01	3.00E+01	4.50E+00	1.09E+01	3.00E+00
5.90E+01	3.20E+01	4.50E+00	1.10E+01	3.00E+00
5.90E+01	3.50E+01	4.50E+00	1.08E+01	3.00E+00
5.90E+01	3.70E+01	4.50E+00	1.25E+01	3.00E+00
6.00E+01	0.00E+00	4.50E+00	6.53E+00	3.00E+00
6.00E+01	2.00E+00	4.50E+00	5.16E+00	3.00E+00
6.00E+01	4.00E+00	4.50E+00	6.13E+00	3.00E+00
6.00E+01	7.00E+00	4.50E+00	4.02E+00	3.00E+00
6.00E+01	9.00E+00	4.50E+00	4.74E+00	3.00E+00
6.00E+01	1.10E+01	4.50E+00	4.27E+00	3.00E+00
6.00E+01	1.40E+01	4.50E+00	3.78E+00	3.00E+00
6.00E+01	1.60E+01	4.50E+00	4.26E+00	3.00E+00
6.00E+01	1.80E+01	4.50E+00	6.02E+00	3.00E+00
6.00E+01	2.10E+01	4.50E+00	4.10E+00	3.00E+00
6.00E+01	2.30E+01	4.50E+00	6.04E+00	3.00E+00
6.00E+01	2.50E+01	4.50E+00	5.48E+00	3.00E+00
6.00E+01	2.80E+01	4.50E+00	7.13E+00	3.00E+00
6.10E+01	0.00E+00	4.50E+00	5.74E+00	3.00E+00
6.10E+01	2.00E+00	4.50E+00	6.80E+00	3.00E+00
6.10E+01	4.00E+00	4.50E+00	6.95E+00	3.00E+00
6.10E+01	7.00E+00	4.50E+00	5.17E+00	3.00E+00
6.10E+01	9.00E+00	4.50E+00	7.92E+00	3.00E+00
6.10E+01	1.10E+01	4.50E+00	6.00E+00	3.00E+00
6.10E+01	1.40E+01	4.50E+00	6.03E+00	3.00E+00
6.10E+01	1.60E+01	4.50E+00	4.67E+00	3.00E+00
6.10E+01	1.80E+01	4.50E+00	6.71E+00	3.00E+00
6.10E+01	2.10E+01	4.50E+00	7.71E+00	3.00E+00
6.10E+01	2.30E+01	4.50E+00	8.22E+00	3.00E+00
6.10E+01	2.50E+01	4.50E+00	8.88E+00	3.00E+00
6.10E+01	2.80E+01	4.50E+00	8.63E+00	3.00E+00
6.10E+01	3.00E+01	4.50E+00	9.00E+00	3.00E+00
6.10E+01	3.20E+01	4.50E+00	9.49E+00	3.00E+00
6.10E+01	3.50E+01	4.50E+00	1.00E+01	3.00E+00
6.10E+01	3.70E+01	4.50E+00	1.33E+01	3.00E+00
1.30E+01	0.00E+00	4.50E+00	6.20E+00	4.00E+00
1.30E+01	2.00E+00	4.50E+00	6.79E+00	4.00E+00
1.30E+01	4.00E+00	4.50E+00	7.47E+00	4.00E+00
1.30E+01	7.00E+00	4.50E+00	6.85E+00	4.00E+00
1.40E+01	0.00E+00	4.50E+00	5.95E+00	4.00E+00
1.40E+01	2.00E+00	4.50E+00	7.77E+00	4.00E+00
1.40E+01	4.00E+00	4.50E+00	7.12E+00	4.00E+00
1.40E+01	7.00E+00	4.50E+00	7.32E+00	4.00E+00
1.50E+01	0.00E+00	4.50E+00	6.30E+00	4.00E+00
1.50E+01	2.00E+00	4.50E+00	5.92E+00	4.00E+00
1.50E+01	4.00E+00	4.50E+00	7.93E+00	4.00E+00
1.60E+01	0.00E+00	4.50E+00	6.40E+00	4.00E+00
1.60E+01	2.00E+00	4.50E+00	8.81E+00	4.00E+00
1.60E+01	4.00E+00	4.50E+00	8.36E+00	4.00E+00
1.60E+01	7.00E+00	4.50E+00	7.54E+00	4.00E+00
1.60E+01	9.00E+00	4.50E+00	7.73E+00	4.00E+00
1.60E+01	1.10E+01	4.50E+00	9.08E+00	4.00E+00
1.60E+01	1.40E+01	4.50E+00	1.07E+01	4.00E+00
1.60E+01	1.60E+01	4.50E+00	1.15E+01	4.00E+00
1.70E+01	0.00E+00	4.50E+00	7.27E+00	4.00E+00
1.70E+01	2.00E+00	4.50E+00	7.39E+00	4.00E+00
1.70E+01	4.00E+00	4.50E+00	5.94E+00	4.00E+00
1.80E+01	0.00E+00	4.50E+00	6.64E+00	4.00E+00
1.80E+01	2.00E+00	4.50E+00	9.01E+00	4.00E+00
1.80E+01	4.00E+00	4.50E+00	8.76E+00	4.00E+00
1.80E+01	7.00E+00	4.50E+00	9.03E+00	4.00E+00
1.80E+01	9.00E+00	4.50E+00	9.97E+00	4.00E+00
1.80E+01	1.10E+01	4.50E+00	6.64E+00	4.00E+00
1.80E+01	1.40E+01	4.50E+00	8.27E+00	4.00E+00
1.80E+01	1.60E+01	4.50E+00	8.16E+00	4.00E+00
1.80E+01	1.80E+01	4.50E+00	8.18E+00	4.00E+00
1.80E+01	2.10E+01	4.50E+00	6.96E+00	4.00E+00
1.80E+01	2.30E+01	4.50E+00	8.34E+00	4.00E+00
1.80E+01	2.80E+01	4.50E+00	9.49E+00	4.00E+00
7.60E+01	0.00E+00	5.50E+00	7.07E+00	1.00E+00
7.60E+01	2.00E+00	5.50E+00	8.21E+00	1.00E+00
7.60E+01	4.00E+00	5.50E+00	8.08E+00	1.00E+00
7.60E+01	7.00E+00	5.50E+00	6.95E+00	1.00E+00
7.60E+01	9.00E+00	5.50E+00	5.27E+00	1.00E+00
7.60E+01	1.10E+01	5.50E+00	5.93E+00	1.00E+00
7.60E+01	1.40E+01	5.50E+00	4.44E+00	1.00E+00
7.60E+01	1.60E+01	5.50E+00	2.01E+00	1.00E+00
7.60E+01	1.80E+01	5.50E+00	2.64E+00	1.00E+00
7.60E+01	2.10E+01	5.50E+00	5.19E-01	1.00E+00
7.60E+01	2.30E+01	5.50E+00	1.30E+00	1.00E+00
7.60E+01	2.50E+01	5.50E+00	-2.18E-01	1.00E+00
7.60E+01	2.80E+01	5.50E+00	7.01E-01	1.00E+00
7.60E+01	3.00E+01	5.50E+00	1.28E+00	1.00E+00
7.60E+01	3.20E+01	5.50E+00	6.63E-01	1.00E+00
7.60E+01	3.50E+01	5.50E+00	4.46E-01	1.00E+00
7.60E+01	3.70E+01	5.50E+00	6.09E-01	1.00E+00
7.70E+01	0.00E+00	5.50E+00	5.14E+00	1.00E+00
7.70E+01	2.00E+00	5.50E+00	7.54E+00	1.00E+00
7.70E+01	4.00E+00	5.50E+00	6.42E+00	1.00E+00
7.70E+01	7.00E+00	5.50E+00	5.05E+00	1.00E+00
7.70E+01	9.00E+00	5.50E+00	4.77E+00	1.00E+00
7.70E+01	1.10E+01	5.50E+00	3.50E+00	1.00E+00
7.70E+01	1.40E+01	5.50E+00	3.26E+00	1.00E+00
7.70E+01	1.60E+01	5.50E+00	1.75E+00	1.00E+00
7.70E+01	1.80E+01	5.50E+00	3.19E+00	1.00E+00
7.70E+01	2.10E+01	5.50E+00	3.41E+00	1.00E+00
7.70E+01	2.30E+01	5.50E+00	3.00E+00	1.00E+00
7.70E+01	2.50E+01	5.50E+00	1.71E+00	1.00E+00
7.70E+01	2.80E+01	5.50E+00	1.70E+00	1.00E+00
7.70E+01	3.00E+01	5.50E+00	2.24E+00	1.00E+00
7.70E+01	3.20E+01	5.50E+00	2.54E+00	1.00E+00
7.70E+01	3.50E+01	5.50E+00	9.69E-01	1.00E+00
7.80E+01	0.00E+00	5.50E+00	5.89E+00	1.00E+00
7.80E+01	2.00E+00	5.50E+00	5.63E+00	1.00E+00
7.80E+01	4.00E+00	5.50E+00	6.86E+00	1.00E+00
7.80E+01	7.00E+00	5.50E+00	4.82E+00	1.00E+00
7.80E+01	9.00E+00	5.50E+00	4.42E+00	1.00E+00
7.80E+01	1.10E+01	5.50E+00	2.12E+00	1.00E+00
7.80E+01	1.40E+01	5.50E+00	1.32E+00	1.00E+00
7.80E+01	1.60E+01	5.50E+00	1.20E+00	1.00E+00
7.80E+01	1.80E+01	5.50E+00	1.58E+00	1.00E+00
7.80E+01	2.10E+01	5.50E+00	-2.69E-01	1.00E+00
7.80E+01	2.30E+01	5.50E+00	1.90E+00	1.00E+00
7.80E+01	2.50E+01	5.50E+00	-4.21E-01	1.00E+00
7.80E+01	2.80E+01	5.50E+00	9.13E-02	1.00E+00
7.80E+01	3.00E+01	5.50E+00	8.66E-01	1.00E+00
7.80E+01	3.20E+01	5.50E+00	-4.12E-01	1.00E+00
7.80E+01	3.50E+01	5.50E+00	2.81E-01	1.00E+00
7.80E+01	3.70E+01	5.50E+00	1.25E+00	1.00E+00
7.80E+01	3.90E+01	5.50E+00	-1.38E-01	1.00E+00
7.80E+01	4.40E+01	5.50E+00	8.92E-01	1.00E+00
7.80E+01	4.60E+01	5.50E+00	-8.64E-01	1.00E+00
7.80E+01	4.90E+01	5.50E+00	2.71E-01	1.00E+00
7.80E+01	5.10E+01	5.50E+00	3.10E-01	1.00E+00
7.80E+01	5.30E+01	5.50E+00	-3.08E-01	1.00E+00
7.80E+01	5.70E+01	5.50E+00	5.45E-01	1.00E+00
7.90E+01	0.00E+00	5.50E+00	5.68E+00	1.00E+00
7.90E+01	2.00E+00	5.50E+00	7.33E+00	1.00E+00
7.90E+01	4.00E+00	5.50E+00	6.71E+00	1.00E+00
7.90E+01	7.00E+00	5.50E+00	4.82E+00	1.00E+00
7.90E+01	9.00E+00	5.50E+00	3.50E+00	1.00E+00
7.90E+01	1.10E+01	5.50E+00	3.43E+00	1.00E+00
7.90E+01	1.40E+01	5.50E+00	2.92E+00	1.00E+00
7.90E+01	1.60E+01	5.50E+00	6.96E-01	1.00E+00
8.00E+01	0.00E+00	5.50E+00	6.34E+00	1.00E+00
8.00E+01	2.00E+00	5.50E+00	6.99E+00	1.00E+00
8.00E+01	4.00E+00	5.50E+00	7.11E+00	1.00E+00
8.00E+01	7.00E+00	5.50E+00	6.72E+00	1.00E+00
8.00E+01	9.00E+00	5.50E+00	4.57E+00	1.00E+00
8.00E+01	1.10E+01	5.50E+00	5.47E+00	1.00E+00
8.00E+01	1.40E+01	5.50E+00	5.47E+00	1.00E+00
8.10E+01	0.00E+00	5.50E+00	5.75E+00	1.00E+00
8.10E+01	2.00E+00	5.50E+00	6.01E+00	1.00E+00
8.10E+01	4.00E+00	5.50E+00	7.12E+00	1.00E+00
8.10E+01	7.00E+00	5.50E+00	9.45E+00	1.00E+00
8.10E+01	9.00E+00	5.50E+00	8.23E+00	1.00E+00
8.10E+01	1.10E+01	5.50E+00	9.99E+00	1.00E+00
8.10E+01	1.40E+01	5.50E+00	1.24E+01	1.00E+00
8.10E+01	1.60E+01	5.50E+00	1.24E+01	1.00E+00
8.10E+01	1.80E+01	5.50E+00	1.26E+01	1.00E+00
8.10E+01	2.10E+01	5.50E+00	1.55E+01	1.00E+00
8.10E+01	2.30E+01	5.50E+00	1.63E+01	1.00E+00
8.10E+01	2.50E+01	5.50E+00	1.93E+01	1.00E+00
8.10E+01	2.80E+01	5.50E+00	1.98E+01	1.00E+00
8.10E+01	3.00E+01	5.50E+00	2.17E+01	1.00E+00
8.10E+01	3.20E+01	5.50E+00	2.29E+01	1.00E+00
8.10E+01	3.50E+01	5.50E+00	2.46E+01	1.00E+00
8.10E+01	3.70E+01	5.50E+00	2.62E+01	1.00E+00
8.10E+01	3.90E+01	5.50E+00	2.59E+01	1.00E+00
8.10E+01	4.40E+01	5.50E+00	2.81E+01	1.00E+00
8.10E+01	4.60E+01	5.50E+00	3.00E+01	1.00E+00
8.10E+01	4.90E+01	5.50E+00	3.14E+01	1.00E+00
8.10E+01	5.10E+01	5.50E+00	3.26E+01	1.00E+00
8.10E+01	5.30E+01	5.50E+00	3.51E+01	1.00E+00
8.10E+01	5.70E+01	5.50E+00	3.63E+01	1.00E+00
8.20E+01	0.00E+00	5.50E+00	6.53E+00	1.00E+00
8.20E+01	2.00E+00	5.50E+00	7.24E+00	1.00E+00
8.20E+01	4.00E+00	5.50E+00	5.80E+00	1.00E+00
8.20E+01	7.00E+00	5.50E+00	4.82E+00	1.00E+00
8.20E+01	9.00E+00	5.50E+00	4.85E+00	1.00E+00
8.20E+01	1.10E+01	5.50E+00	2.02E+00	1.00E+00
8.20E+01	1.40E+01	5.50E+00	2.73E+00	1.00E+00
8.20E+01	1.60E+01	5.50E+00	1.75E+00	1.00E+00
8.20E+01	1.80E+01	5.50E+00	1.16E+00	1.00E+00
8.20E+01	2.10E+01	5.50E+00	-6.13E-01	1.00E+00
8.30E+01	0.00E+00	5.50E+00	6.42E+00	1.00E+00
8.30E+01	2.00E+00	5.50E+00	7.38E+00	1.00E+00
8.30E+01	4.00E+00	5.50E+00	6.71E+00	1.00E+00
8.30E+01	7.00E+00	5.50E+00	5.92E+00	1.00E+00
8.30E+01	9.00E+00	5.50E+00	5.19E+00	1.00E+00
8.30E+01	1.10E+01	5.50E+00	5.86E+00	1.00E+00
8.30E+01	1.40E+01	5.50E+00	4.16E+00	1.00E+00
8.30E+01	1.60E+01	5.50E+00	3.89E+00	1.00E+00
8.30E+01	1.80E+01	5.50E+00	4.70E+00	1.00E+00
8.30E+01	2.10E+01	5.50E+00	3.88E+00	1.00E+00
8.30E+01	2.30E+01	5.50E+00	4.45E+00	1.00E+00
8.30E+01	2.50E+01	5.50E+00	4.79E+00	1.00E+00
8.30E+01	2.80E+01	5.50E+00	5.45E+00	1.00E+00
8.30E+01	3.00E+01	5.50E+00	5.02E+00	1.00E+00
8.30E+01	3.20E+01	5.50E+00	7.12E+00	1.00E+00
8.40E+01	0.00E+00	5.50E+00	7.39E+00	1.00E+00
8.40E+01	2.00E+00	5.50E+00	7.83E+00	1.00E+00
8.40E+01	4.00E+00	5.50E+00	8.31E+00	1.00E+00
8.40E+01	7.00E+00	5.50E+00	7.20E+00	1.00E+00
8.40E+01	9.00E+00	5.50E+00	8.05E+00	1.00E+00
8.40E+01	1.10E+01	5.50E+00	5.71E+00	1.00E+00
8.40E+01	1.40E+01	5.50E+00	5.65E+00	1.00E+00
8.40E+01	1.60E+01	5.50E+00	7.39E+00	1.00E+00
8.40E+01	1.80E+01	5.50E+00	6.87E+00	1.00E+00
8.40E+01	2.10E+01	5.50E+00	6.50E+00	1.00E+00
8.40E+01	2.30E+01	5.50E+00	7.03E+00	1.00E+00
8.50E+01	0.00E+00	5.50E+00	5.88E+00	1.00E+00
8.50E+01	2.00E+00	5.50E+00	6.71E+00	1.00E+00
8.50E+01	4.00E+00	5.50E+00	6.49E+00	1.00E+00
8.50E+01	7.00E+00	5.50E+00	5.41E+00	1.00E+00
8.50E+01	9.00E+00	5.50E+00	6.78E+00	1.00E+00
8.50E+01	1.10E+01	5.50E+00	5.24E+00	1.00E+00
8.50E+01	1.40E+01	5.50E+00	5.30E+00	1.00E+00
8.50E+01	1.60E+01	5.50E+00	4.33E+00	1.00E+00
8.50E+01	1.80E+01	5.50E+00	5.40E+00	1.00E+00
8.50E+01	2.10E+01	5.50E+00	5.82E+00	1.00E+00
8.60E+01	0.00E+00	5.50E+00	6.34E+00	1.00E+00
8.60E+01	2.00E+00	5.50E+00	6.97E+00	1.00E+00
8.70E+01	0.00E+00	5.50E+00	7.41E+00	1.00E+00
8.70E+01	2.00E+00	5.50E+00	9.11E+00	1.00E+00
8.70E+01	4.00E+00	5.50E+00	9.39E+00	1.00E+00
8.70E+01	7.00E+00	5.50E+00	7.20E+00	1.00E+00
8.70E+01	9.00E+00	5.50E+00	7.82E+00	1.00E+00
8.70E+01	1.10E+01	5.50E+00	6.02E+00	1.00E+00
8.70E+01	1.40E+01	5.50E+00	5.93E+00	1.00E+00
8.70E+01	1.60E+01	5.50E+00	4.80E+00	1.00E+00
8.70E+01	1.80E+01	5.50E+00	5.17E+00	1.00E+00
8.70E+01	2.10E+01	5.50E+00	5.89E+00	1.00E+00
7.60E+01	0.00E+00	5.50E+00	4.77E+00	2.00E+00
7.60E+01	2.00E+00	5.50E+00	6.18E+00	2.00E+00
7.60E+01	4.00E+00	5.50E+00	6.73E+00	2.00E+00
7.60E+01	7.00E+00	5.50E+00	5.64E+00	2.00E+00
7.60E+01	9.00E+00	5.50E+00	5.40E+00	2.00E+00
7.60E+01	1.10E+01	5.50E+00	5.14E+00	2.00E+00
7.60E+01	1.40E+01	5.50E+00	3.86E+00	2.00E+00
7.60E+01	1.60E+01	5.50E+00	3.43E+00	2.00E+00
7.60E+01	1.80E+01	5.50E+00	4.30E+00	2.00E+00
7.70E+01	0.00E+00	5.50E+00	4.98E+00	2.00E+00
7.70E+01	2.00E+00	5.50E+00	5.89E+00	2.00E+00
7.70E+01	4.00E+00	5.50E+00	6.43E+00	2.00E+00
7.70E+01	7.00E+00	5.50E+00	5.69E+00	2.00E+00
7.70E+01	9.00E+00	5.50E+00	6.25E+00	2.00E+00
7.70E+01	1.10E+01	5.50E+00	6.23E+00	2.00E+00
7.70E+01	1.40E+01	5.50E+00	7.79E+00	2.00E+00
7.70E+01	1.60E+01	5.50E+00	8.32E+00	2.00E+00
7.70E+01	1.80E+01	5.50E+00	9.16E+00	2.00E+00
7.70E+01	2.10E+01	5.50E+00	1.17E+01	2.00E+00
7.70E+01	2.30E+01	5.50E+00	1.26E+01	2.00E+00
7.70E+01	2.50E+01	5.50E+00	1.51E+01	2.00E+00
7.70E+01	2.80E+01	5.50E+00	1.53E+01	2.00E+00
7.70E+01	3.00E+01	5.50E+00	1.56E+01	2.00E+00
7.70E+01	3.20E+01	5.50E+00	1.80E+01	2.00E+00
7.70E+01	3.40E+01	5.50E+00	1.71E+01	2.00E+00
7.70E+01	3.80E+01	5.50E+00	2.14E+01	2.00E+00
7.70E+01	4.10E+01	5.50E+00	2.31E+01	2.00E+00
7.70E+01	4.50E+01	5.50E+00	2.48E+01	2.00E+00
7.70E+01	5.20E+01	5.50E+00	2.97E+01	2.00E+00
7.70E+01	6.00E+01	5.50E+00	3.30E+01	2.00E+00
7.70E+01	6.70E+01	5.50E+00	3.74E+01	2.00E+00
7.70E+01	7.40E+01	5.50E+00	4.15E+01	2.00E+00
7.70E+01	8.10E+01	5.50E+00	4.66E+01	2.00E+00
7.80E+01	0.00E+00	5.50E+00	6.11E+00	2.00E+00
7.80E+01	2.00E+00	5.50E+00	6.52E+00	2.00E+00
7.80E+01	4.00E+00	5.50E+00	7.66E+00	2.00E+00
7.80E+01	7.00E+00	5.50E+00	6.58E+00	2.00E+00
7.80E+01	9.00E+00	5.50E+00	6.73E+00	2.00E+00
7.80E+01	1.10E+01	5.50E+00	7.42E+00	2.00E+00
7.80E+01	1.40E+01	5.50E+00	7.88E+00	2.00E+00
7.80E+01	1.60E+01	5.50E+00	7.36E+00	2.00E+00
7.80E+01	1.80E+01	5.50E+00	9.46E+00	2.00E+00
7.80E+01	2.10E+01	5.50E+00	9.15E+00	2.00E+00
7.80E+01	2.30E+01	5.50E+00	1.04E+01	2.00E+00
7.80E+01	2.50E+01	5.50E+00	1.09E+01	2.00E+00
7.80E+01	2.80E+01	5.50E+00	1.17E+01	2.00E+00
7.80E+01	3.00E+01	5.50E+00	1.43E+01	2.00E+00
7.80E+01	3.20E+01	5.50E+00	1.42E+01	2.00E+00
7.80E+01	3.40E+01	5.50E+00	1.45E+01	2.00E+00
7.80E+01	3.80E+01	5.50E+00	1.74E+01	2.00E+00
7.80E+01	4.10E+01	5.50E+00	1.86E+01	2.00E+00
7.80E+01	4.50E+01	5.50E+00	2.29E+01	2.00E+00
7.80E+01	5.20E+01	5.50E+00	2.65E+01	2.00E+00
7.80E+01	6.00E+01	5.50E+00	3.14E+01	2.00E+00
7.80E+01	6.70E+01	5.50E+00	3.40E+01	2.00E+00
7.80E+01	7.40E+01	5.50E+00	3.82E+01	2.00E+00
7.80E+01	8.10E+01	5.50E+00	4.32E+01	2.00E+00
7.90E+01	0.00E+00	5.50E+00	6.20E+00	2.00E+00
7.90E+01	2.00E+00	5.50E+00	6.80E+00	2.00E+00
7.90E+01	4.00E+00	5.50E+00	6.71E+00	2.00E+00
7.90E+01	7.00E+00	5.50E+00	4.76E+00	2.00E+00
7.90E+01	9.00E+00	5.50E+00	5.66E+00	2.00E+00
7.90E+01	1.10E+01	5.50E+00	5.23E+00	2.00E+00
7.90E+01	1.40E+01	5.50E+00	6.26E+00	2.00E+00
7.90E+01	1.60E+01	5.50E+00	6.45E+00	2.00E+00
7.90E+01	1.80E+01	5.50E+00	6.46E+00	2.00E+00
7.90E+01	2.10E+01	5.50E+00	8.27E+00	2.00E+00
7.90E+01	2.30E+01	5.50E+00	8.25E+00	2.00E+00
7.90E+01	2.50E+01	5.50E+00	7.37E+00	2.00E+00
7.90E+01	2.80E+01	5.50E+00	8.90E+00	2.00E+00
8.00E+01	0.00E+00	5.50E+00	5.78E+00	2.00E+00
8.00E+01	2.00E+00	5.50E+00	6.25E+00	2.00E+00
8.00E+01	4.00E+00	5.50E+00	6.10E+00	2.00E+00
8.00E+01	7.00E+00	5.50E+00	6.42E+00	2.00E+00
8.10E+01	0.00E+00	5.50E+00	6.89E+00	2.00E+00
8.10E+01	2.00E+00	5.50E+00	7.27E+00	2.00E+00
8.10E+01	4.00E+00	5.50E+00	7.79E+00	2.00E+00
8.10E+01	7.00E+00	5.50E+00	7.66E+00	2.00E+00
8.10E+01	9.00E+00	5.50E+00	6.54E+00	2.00E+00
8.10E+01	1.10E+01	5.50E+00	6.79E+00	2.00E+00
8.10E+01	1.40E+01	5.50E+00	4.00E+00	2.00E+00
8.10E+01	1.60E+01	5.50E+00	4.17E+00	2.00E+00
8.10E+01	1.80E+01	5.50E+00	4.04E+00	2.00E+00
8.10E+01	2.10E+01	5.50E+00	3.42E+00	2.00E+00
8.10E+01	2.30E+01	5.50E+00	4.06E+00	2.00E+00
8.10E+01	2.50E+01	5.50E+00	3.35E+00	2.00E+00
8.10E+01	2.80E+01	5.50E+00	4.50E+00	2.00E+00
8.10E+01	3.00E+01	5.50E+00	3.49E+00	2.00E+00
8.10E+01	3.20E+01	5.50E+00	2.45E+00	2.00E+00
8.10E+01	3.40E+01	5.50E+00	2.83E+00	2.00E+00
8.10E+01	3.80E+01	5.50E+00	2.44E+00	2.00E+00
8.10E+01	4.10E+01	5.50E+00	3.36E+00	2.00E+00
8.10E+01	4.50E+01	5.50E+00	3.00E+00	2.00E+00
8.10E+01	5.20E+01	5.50E+00	4.72E+00	2.00E+00
8.10E+01	6.00E+01	5.50E+00	5.45E+00	2.00E+00
8.10E+01	6.70E+01	5.50E+00	9.22E+00	2.00E+00
8.10E+01	7.40E+01	5.50E+00	1.07E+01	2.00E+00
8.10E+01	8.10E+01	5.50E+00	1.34E+01	2.00E+00
8.20E+01	0.00E+00	5.50E+00	5.70E+00	2.00E+00
8.20E+01	2.00E+00	5.50E+00	5.99E+00	2.00E+00
8.20E+01	4.00E+00	5.50E+00	6.41E+00	2.00E+00
8.20E+01	7.00E+00	5.50E+00	6.32E+00	2.00E+00
8.20E+01	9.00E+00	5.50E+00	5.45E+00	2.00E+00
8.20E+01	1.10E+01	5.50E+00	4.63E+00	2.00E+00
8.20E+01	1.40E+01	5.50E+00	3.27E+00	2.00E+00
8.20E+01	1.60E+01	5.50E+00	3.67E+00	2.00E+00
8.20E+01	1.80E+01	5.50E+00	4.07E+00	2.00E+00
8.20E+01	2.10E+01	5.50E+00	2.45E+00	2.00E+00
8.20E+01	2.30E+01	5.50E+00	2.63E+00	2.00E+00
8.20E+01	2.50E+01	5.50E+00	1.61E+00	2.00E+00
8.20E+01	2.80E+01	5.50E+00	2.75E+00	2.00E+00
8.30E+01	0.00E+00	5.50E+00	8.55E+00	2.00E+00
8.30E+01	2.00E+00	5.50E+00	7.96E+00	2.00E+00
8.30E+01	4.00E+00	5.50E+00	7.24E+00	2.00E+00
8.30E+01	7.00E+00	5.50E+00	9.11E+00	2.00E+00
8.30E+01	9.00E+00	5.50E+00	8.75E+00	2.00E+00
8.30E+01	1.10E+01	5.50E+00	8.05E+00	2.00E+00
8.30E+01	1.40E+01	5.50E+00	9.14E+00	2.00E+00
8.30E+01	1.60E+01	5.50E+00	7.96E+00	2.00E+00
8.30E+01	1.80E+01	5.50E+00	1.15E+01	2.00E+00
8.30E+01	2.10E+01	5.50E+00	1.12E+01	2.00E+00
8.30E+01	2.30E+01	5.50E+00	1.25E+01	2.00E+00
8.30E+01	2.50E+01	5.50E+00	1.26E+01	2.00E+00
8.30E+01	2.80E+01	5.50E+00	1.57E+01	2.00E+00
8.30E+01	3.00E+01	5.50E+00	1.56E+01	2.00E+00
8.30E+01	3.20E+01	5.50E+00	1.60E+01	2.00E+00
8.30E+01	3.40E+01	5.50E+00	1.85E+01	2.00E+00
8.30E+01	3.80E+01	5.50E+00	2.04E+01	2.00E+00
8.30E+01	4.10E+01	5.50E+00	2.10E+01	2.00E+00
8.30E+01	4.50E+01	5.50E+00	2.45E+01	2.00E+00
8.30E+01	5.20E+01	5.50E+00	2.98E+01	2.00E+00
8.30E+01	6.00E+01	5.50E+00	3.53E+01	2.00E+00
8.30E+01	6.70E+01	5.50E+00	4.03E+01	2.00E+00
8.30E+01	7.40E+01	5.50E+00	4.47E+01	2.00E+00
8.30E+01	8.10E+01	5.50E+00	5.04E+01	2.00E+00
8.40E+01	0.00E+00	5.50E+00	7.29E+00	2.00E+00
8.40E+01	2.00E+00	5.50E+00	6.87E+00	2.00E+00
8.40E+01	4.00E+00	5.50E+00	6.38E+00	2.00E+00
8.40E+01	7.00E+00	5.50E+00	4.97E+00	2.00E+00
8.40E+01	9.00E+00	5.50E+00	4.57E+00	2.00E+00
8.40E+01	1.10E+01	5.50E+00	4.00E+00	2.00E+00
8.40E+01	1.40E+01	5.50E+00	3.60E+00	2.00E+00
8.40E+01	1.60E+01	5.50E+00	3.59E+00	2.00E+00
8.40E+01	1.80E+01	5.50E+00	3.21E+00	2.00E+00
8.40E+01	2.10E+01	5.50E+00	2.78E+00	2.00E+00
8.40E+01	2.30E+01	5.50E+00	2.86E+00	2.00E+00
8.40E+01	2.50E+01	5.50E+00	3.67E+00	2.00E+00
8.40E+01	2.80E+01	5.50E+00	1.75E+00	2.00E+00
8.40E+01	3.00E+01	5.50E+00	2.91E+00	2.00E+00
8.40E+01	3.20E+01	5.50E+00	2.86E+00	2.00E+00
8.40E+01	3.40E+01	5.50E+00	1.61E+00	2.00E+00
8.40E+01	3.80E+01	5.50E+00	4.32E+00	2.00E+00
8.40E+01	4.10E+01	5.50E+00	3.82E+00	2.00E+00
8.40E+01	4.50E+01	5.50E+00	3.35E+00	2.00E+00
8.40E+01	5.20E+01	5.50E+00	5.08E+00	2.00E+00
8.40E+01	6.00E+01	5.50E+00	7.86E+00	2.00E+00
8.40E+01	6.70E+01	5.50E+00	9.13E+00	2.00E+00
8.40E+01	7.40E+01	5.50E+00	1.13E+01	2.00E+00
8.40E+01	8.10E+01	5.50E+00	1.37E+01	2.00E+00
8.50E+01	0.00E+00	5.50E+00	7.88E+00	2.00E+00
8.50E+01	2.00E+00	5.50E+00	8.73E+00	2.00E+00
8.50E+01	4.00E+00	5.50E+00	9.57E+00	2.00E+00
8.50E+01	7.00E+00	5.50E+00	7.75E+00	2.00E+00
8.50E+01	9.00E+00	5.50E+00	5.98E+00	2.00E+00
8.50E+01	1.10E+01	5.50E+00	6.66E+00	2.00E+00
8.50E+01	1.40E+01	5.50E+00	6.19E+00	2.00E+00
8.50E+01	1.60E+01	5.50E+00	2.32E+00	2.00E+00
8.50E+01	1.80E+01	5.50E+00	1.97E+00	2.00E+00
8.50E+01	2.10E+01	5.50E+00	1.76E+00	2.00E+00
8.50E+01	2.30E+01	5.50E+00	1.87E+00	2.00E+00
8.50E+01	2.50E+01	5.50E+00	5.78E-01	2.00E+00
8.50E+01	2.80E+01	5.50E+00	-9.98E-01	2.00E+00
8.50E+01	3.00E+01	5.50E+00	-8.26E-02	2.00E+00
8.50E+01	3.20E+01	5.50E+00	6.25E-01	2.00E+00
8.50E+01	3.40E+01	5.50E+00	6.49E-01	2.00E+00
8.50E+01	3.80E+01	5.50E+00	3.33E-01	2.00E+00
8.50E+01	4.10E+01	5.50E+00	6.93E-01	2.00E+00
8.50E+01	4.50E+01	5.50E+00	1.62E+00	2.00E+00
8.50E+01	5.20E+01	5.50E+00	-7.54E-01	2.00E+00
8.50E+01	6.00E+01	5.50E+00	-1.39E-01	2.00E+00
8.50E+01	6.70E+01	5.50E+00	-1.22E+00	2.00E+00
8.50E+01	7.40E+01	5.50E+00	1.57E-02	2.00E+00
8.50E+01	8.10E+01	5.50E+00	-1.24E+00	2.00E+00
8.60E+01	0.00E+00	5.50E+00	8.03E+00	2.00E+00
8.60E+01	2.00E+00	5.50E+00	8.12E+00	2.00E+00
8.60E+01	4.00E+00	5.50E+00	7.45E+00	2.00E+00
8.60E+01	7.00E+00	5.50E+00	7.17E+00	2.00E+00
8.60E+01	9.00E+00	5.50E+00	6.62E+00	2.00E+00
8.60E+01	1.10E+01	5.50E+00	4.85E+00	2.00E+00
8.60E+01	1.40E+01	5.50E+00	4.64E+00	2.00E+00
8.60E+01	1.60E+01	5.50E+00	5.33E+00	2.00E+00
8.60E+01	1.80E+01	5.50E+00	4.25E+00	2.00E+00
8.60E+01	2.10E+01	5.50E+00	4.80E+00	2.00E+00
8.60E+01	2.30E+01	5.50E+00	3.98E+00	2.00E+00
8.60E+01	2.50E+01	5.50E+00	4.38E+00	2.00E+00
8.60E+01	2.80E+01	5.50E+00	4.97E+00	2.00E+00
8.60E+01	3.00E+01	5.50E+00	5.24E+00	2.00E+00
8.60E+01	3.20E+01	5.50E+00	5.27E+00	2.00E+00
8.60E+01	3.40E+01	5.50E+00	4.43E+00	2.00E+00
8.60E+01	3.80E+01	5.50E+00	5.80E+00	2.00E+00
8.60E+01	4.10E+01	5.50E+00	6.29E+00	2.00E+00
8.60E+01	4.50E+01	5.50E+00	5.77E+00	2.00E+00
8.60E+01	5.20E+01	5.50E+00	9.22E+00	2.00E+00
8.60E+01	6.00E+01	5.50E+00	1.17E+01	2.00E+00
8.60E+01	6.70E+01	5.50E+00	1.31E+01	2.00E+00
8.60E+01	7.40E+01	5.50E+00	1.71E+01	2.00E+00
8.60E+01	8.10E+01	5.50E+00	1.86E+01	2.00E+00
8.70E+01	0.00E+00	5.50E+00	6.12E+00	2.00E+00
8.70E+01	2.00E+00	5.50E+00	7.50E+00	2.00E+00
8.70E+01	4.00E+00	5.50E+00	6.82E+00	2.00E+00
8.70E+01	7.00E+00	5.50E+00	7.39E+00	2.00E+00
8.70E+01	9.00E+00	5.50E+00	5.76E+00	2.00E+00
8.70E+01	1.10E+01	5.50E+00	5.25E+00	2.00E+00
8.70E+01	1.40E+01	5.50E+00	5.42E+00	2.00E+00
8.70E+01	1.60E+01	5.50E+00	6.19E+00	2.00E+00
8.70E+01	1.80E+01	5.50E+00	4.92E+00	2.00E+00
8.70E+01	2.10E+01	5.50E+00	5.33E+00	2.00E+00
8.70E+01	2.30E+01	5.50E+00	4.81E+00	2.00E+00
8.70E+01	2.50E+01	5.50E+00	6.69E+00	2.00E+00
8.70E+01	2.80E+01	5.50E+00	6.37E+00	2.00E+00
8.70E+01	3.00E+01	5.50E+00	7.24E+00	2.00E+00
8.70E+01	3.20E+01	5.50E+00	7.24E+00	2.00E+00
8.70E+01	3.40E+01	5.50E+00	8.61E+00	2.00E+00
8.70E+01	3.80E+01	5.50E+00	9.22E+00	2.00E+00
8.70E+01	4.10E+01	5.50E+00	9.83E+00	2.00E+00
8.70E+01	4.50E+01	5.50E+00	1.08E+01	2.00E+00
8.70E+01	5.20E+01	5.50E+00	1.46E+01	2.00E+00
8.70E+01	6.00E+01	5.50E+00	1.77E+01	2.00E+00
8.70E+01	6.70E+01	5.50E+00	2.22E+01	2.00E+00
8.70E+01	7.40E+01	5.50E+00	2.69E+01	2.00E+00
8.70E+01	8.10E+01	5.50E+00	3.01E+01	2.00E+00
6.20E+01	0.00E+00	5.50E+00	8.83E+00	3.00E+00
6.20E+01	2.00E+00	5.50E+00	7.52E+00	3.00E+00
6.20E+01	4.00E+00	5.50E+00	7.72E+00	3.00E+00
6.20E+01	7.00E+00	5.50E+00	6.69E+00	3.00E+00
6.20E+01	9.00E+00	5.50E+00	6.54E+00	3.00E+00
6.20E+01	1.10E+01	5.50E+00	6.21E+00	3.00E+00
6.20E+01	1.40E+01	5.50E+00	5.53E+00	3.00E+00
6.20E+01	1.60E+01	5.50E+00	5.96E+00	3.00E+00
6.20E+01	1.80E+01	5.50E+00	4.53E+00	3.00E+00
6.20E+01	2.10E+01	5.50E+00	4.40E+00	3.00E+00
6.20E+01	2.30E+01	5.50E+00	5.81E+00	3.00E+00
6.20E+01	2.50E+01	5.50E+00	5.43E+00	3.00E+00
6.20E+01	2.80E+01	5.50E+00	4.29E+00	3.00E+00
6.20E+01	3.00E+01	5.50E+00	4.37E+00	3.00E+00
6.20E+01	3.20E+01	5.50E+00	6.16E+00	3.00E+00
6.20E+01	3.50E+01	5.50E+00	4.89E+00	3.00E+00
6.20E+01	3.70E+01	5.50E+00	5.97E+00	3.00E+00
6.30E+01	0.00E+00	5.50E+00	7.86E+00	3.00E+00
6.30E+01	2.00E+00	5.50E+00	8.54E+00	3.00E+00
6.30E+01	4.00E+00	5.50E+00	8.78E+00	3.00E+00
6.30E+01	7.00E+00	5.50E+00	7.94E+00	3.00E+00
6.30E+01	9.00E+00	5.50E+00	7.51E+00	3.00E+00
6.30E+01	1.10E+01	5.50E+00	7.11E+00	3.00E+00
6.30E+01	1.40E+01	5.50E+00	7.44E+00	3.00E+00
6.30E+01	1.60E+01	5.50E+00	5.79E+00	3.00E+00
6.30E+01	1.80E+01	5.50E+00	6.94E+00	3.00E+00
6.30E+01	2.10E+01	5.50E+00	5.92E+00	3.00E+00
6.30E+01	2.30E+01	5.50E+00	4.88E+00	3.00E+00
6.30E+01	2.50E+01	5.50E+00	5.99E+00	3.00E+00
6.30E+01	2.80E+01	5.50E+00	5.02E+00	3.00E+00
6.30E+01	3.00E+01	5.50E+00	7.51E+00	3.00E+00
6.30E+01	3.20E+01	5.50E+00	6.74E+00	3.00E+00
6.30E+01	3.50E+01	5.50E+00	6.73E+00	3.00E+00
6.30E+01	3.70E+01	5.50E+00	7.20E+00	3.00E+00
6.40E+01	0.00E+00	5.50E+00	7.74E+00	3.00E+00
6.40E+01	2.00E+00	5.50E+00	6.91E+00	3.00E+00
6.40E+01	4.00E+00	5.50E+00	6.60E+00	3.00E+00
6.40E+01	7.00E+00	5.50E+00	6.49E+00	3.00E+00
6.40E+01	9.00E+00	5.50E+00	4.32E+00	3.00E+00
6.40E+01	1.10E+01	5.50E+00	5.14E+00	3.00E+00
6.40E+01	1.40E+01	5.50E+00	2.83E+00	3.00E+00
6.40E+01	1.60E+01	5.50E+00	2.59E+00	3.00E+00
6.40E+01	1.80E+01	5.50E+00	2.76E+00	3.00E+00
6.40E+01	2.10E+01	5.50E+00	3.65E+00	3.00E+00
6.40E+01	2.30E+01	5.50E+00	4.01E+00	3.00E+00
6.40E+01	2.50E+01	5.50E+00	3.87E+00	3.00E+00
6.40E+01	2.80E+01	5.50E+00	1.63E+00	3.00E+00
6.40E+01	3.00E+01	5.50E+00	3.50E+00	3.00E+00
6.40E+01	3.20E+01	5.50E+00	2.80E+00	3.00E+00
6.40E+01	3.50E+01	5.50E+00	4.36E+00	3.00E+00
6.40E+01	3.70E+01	5.50E+00	5.80E+00	3.00E+00
6.50E+01	0.00E+00	5.50E+00	5.50E+00	3.00E+00
6.50E+01	2.00E+00	5.50E+00	7.52E+00	3.00E+00
6.50E+01	4.00E+00	5.50E+00	6.48E+00	3.00E+00
6.50E+01	7.00E+00	5.50E+00	5.02E+00	3.00E+00
6.50E+01	9.00E+00	5.50E+00	6.06E+00	3.00E+00
6.50E+01	1.10E+01	5.50E+00	4.97E+00	3.00E+00
6.50E+01	1.40E+01	5.50E+00	4.95E+00	3.00E+00
6.50E+01	1.60E+01	5.50E+00	5.50E+00	3.00E+00
6.50E+01	1.80E+01	5.50E+00	5.45E+00	3.00E+00
6.50E+01	2.10E+01	5.50E+00	6.49E+00	3.00E+00
6.50E+01	2.30E+01	5.50E+00	7.41E+00	3.00E+00
6.50E+01	2.50E+01	5.50E+00	6.63E+00	3.00E+00
6.50E+01	2.80E+01	5.50E+00	9.19E+00	3.00E+00
6.50E+01	3.00E+01	5.50E+00	8.80E+00	3.00E+00
6.50E+01	3.20E+01	5.50E+00	8.46E+00	3.00E+00
6.50E+01	3.50E+01	5.50E+00	1.10E+01	3.00E+00
6.50E+01	3.70E+01	5.50E+00	1.19E+01	3.00E+00
6.60E+01	0.00E+00	5.50E+00	5.54E+00	3.00E+00
6.60E+01	2.00E+00	5.50E+00	8.24E+00	3.00E+00
6.60E+01	4.00E+00	5.50E+00	7.43E+00	3.00E+00
6.60E+01	7.00E+00	5.50E+00	5.93E+00	3.00E+00
6.60E+01	9.00E+00	5.50E+00	5.89E+00	3.00E+00
6.60E+01	1.10E+01	5.50E+00	7.05E+00	3.00E+00
6.60E+01	1.40E+01	5.50E+00	4.99E+00	3.00E+00
6.60E+01	1.60E+01	5.50E+00	5.47E+00	3.00E+00
6.60E+01	1.80E+01	5.50E+00	5.64E+00	3.00E+00
6.60E+01	2.10E+01	5.50E+00	6.13E+00	3.00E+00
6.60E+01	2.30E+01	5.50E+00	5.21E+00	3.00E+00
6.60E+01	2.50E+01	5.50E+00	5.44E+00	3.00E+00
6.60E+01	2.80E+01	5.50E+00	6.60E+00	3.00E+00
6.60E+01	3.00E+01	5.50E+00	6.67E+00	3.00E+00
6.60E+01	3.20E+01	5.50E+00	6.86E+00	3.00E+00
6.60E+01	3.50E+01	5.50E+00	8.15E+00	3.00E+00
6.60E+01	3.70E+01	5.50E+00	7.85E+00	3.00E+00
6.70E+01	0.00E+00	5.50E+00	5.99E+00	3.00E+00
6.70E+01	2.00E+00	5.50E+00	6.34E+00	3.00E+00
6.70E+01	4.00E+00	5.50E+00	6.38E+00	3.00E+00
6.70E+01	7.00E+00	5.50E+00	6.08E+00	3.00E+00
6.70E+01	9.00E+00	5.50E+00	4.70E+00	3.00E+00
6.70E+01	1.10E+01	5.50E+00	3.09E+00	3.00E+00
6.70E+01	1.40E+01	5.50E+00	3.46E+00	3.00E+00
6.80E+01	0.00E+00	5.50E+00	5.99E+00	3.00E+00
6.80E+01	2.00E+00	5.50E+00	6.72E+00	3.00E+00
6.80E+01	4.00E+00	5.50E+00	6.35E+00	3.00E+00
6.80E+01	7.00E+00	5.50E+00	4.44E+00	3.00E+00
6.80E+01	9.00E+00	5.50E+00	5.10E+00	3.00E+00
6.80E+01	1.10E+01	5.50E+00	6.01E+00	3.00E+00
6.80E+01	1.40E+01	5.50E+00	4.73E+00	3.00E+00
6.80E+01	1.60E+01	5.50E+00	4.48E+00	3.00E+00
6.80E+01	1.80E+01	5.50E+00	3.59E+00	3.00E+00
6.80E+01	2.10E+01	5.50E+00	3.87E+00	3.00E+00
6.80E+01	2.30E+01	5.50E+00	5.64E+00	3.00E+00
6.80E+01	2.50E+01	5.50E+00	5.68E+00	3.00E+00
6.80E+01	2.80E+01	5.50E+00	6.39E+00	3.00E+00
6.80E+01	3.00E+01	5.50E+00	6.78E+00	3.00E+00
6.80E+01	3.20E+01	5.50E+00	6.99E+00	3.00E+00
6.80E+01	3.50E+01	5.50E+00	8.65E+00	3.00E+00
6.80E+01	3.70E+01	5.50E+00	8.96E+00	3.00E+00
6.90E+01	0.00E+00	5.50E+00	7.69E+00	3.00E+00
6.90E+01	2.00E+00	5.50E+00	7.26E+00	3.00E+00
6.90E+01	4.00E+00	5.50E+00	8.77E+00	3.00E+00
6.90E+01	7.00E+00	5.50E+00	7.10E+00	3.00E+00
6.90E+01	9.00E+00	5.50E+00	6.89E+00	3.00E+00
6.90E+01	1.10E+01	5.50E+00	6.26E+00	3.00E+00
6.90E+01	1.40E+01	5.50E+00	5.59E+00	3.00E+00
6.90E+01	1.60E+01	5.50E+00	5.24E+00	3.00E+00
6.90E+01	1.80E+01	5.50E+00	4.29E+00	3.00E+00
6.90E+01	2.10E+01	5.50E+00	4.66E+00	3.00E+00
6.90E+01	2.30E+01	5.50E+00	2.32E+00	3.00E+00
6.90E+01	2.50E+01	5.50E+00	3.54E+00	3.00E+00
6.90E+01	2.80E+01	5.50E+00	3.93E+00	3.00E+00
6.90E+01	3.00E+01	5.50E+00	2.78E+00	3.00E+00
6.90E+01	3.20E+01	5.50E+00	2.60E+00	3.00E+00
6.90E+01	3.50E+01	5.50E+00	3.06E+00	3.00E+00
6.90E+01	3.70E+01	5.50E+00	2.82E+00	3.00E+00
7.00E+01	0.00E+00	5.50E+00	8.19E+00	3.00E+00
7.00E+01	2.00E+00	5.50E+00	8.03E+00	3.00E+00
7.00E+01	4.00E+00	5.50E+00	8.41E+00	3.00E+00
7.00E+01	7.00E+00	5.50E+00	6.08E+00	3.00E+00
7.00E+01	9.00E+00	5.50E+00	7.18E+00	3.00E+00
7.00E+01	1.10E+01	5.50E+00	6.86E+00	3.00E+00
7.00E+01	1.40E+01	5.50E+00	6.05E+00	3.00E+00
7.00E+01	1.60E+01	5.50E+00	6.40E+00	3.00E+00
7.00E+01	1.80E+01	5.50E+00	5.88E+00	3.00E+00
7.10E+01	0.00E+00	5.50E+00	5.91E+00	3.00E+00
7.10E+01	2.00E+00	5.50E+00	5.66E+00	3.00E+00
7.10E+01	4.00E+00	5.50E+00	5.96E+00	3.00E+00
7.10E+01	7.00E+00	5.50E+00	5.65E+00	3.00E+00
7.10E+01	9.00E+00	5.50E+00	5.67E+00	3.00E+00
7.10E+01	1.10E+01	5.50E+00	5.72E+00	3.00E+00
7.10E+01	1.40E+01	5.50E+00	5.47E+00	3.00E+00
7.10E+01	1.60E+01	5.50E+00	4.11E+00	3.00E+00
7.10E+01	1.80E+01	5.50E+00	3.70E+00	3.00E+00
7.10E+01	2.10E+01	5.50E+00	3.80E+00	3.00E+00
7.10E+01	2.30E+01	5.50E+00	3.25E+00	3.00E+00
7.10E+01	2.50E+01	5.50E+00	3.37E+00	3.00E+00
7.10E+01	2.80E+01	5.50E+00	4.00E+00	3.00E+00
7.10E+01	3.00E+01	5.50E+00	4.62E+00	3.00E+00
7.10E+01	3.20E+01	5.50E+00	3.91E+00	3.00E+00
7.10E+01	3.50E+01	5.50E+00	3.80E+00	3.00E+00
7.10E+01	3.70E+01	5.50E+00	3.58E+00	3.00E+00
7.10E+01	3.90E+01	5.50E+00	4.09E+00	3.00E+00
7.20E+01	0.00E+00	5.50E+00	5.18E+00	3.00E+00
7.20E+01	2.00E+00	5.50E+00	6.39E+00	3.00E+00
7.20E+01	4.00E+00	5.50E+00	4.82E+00	3.00E+00
7.20E+01	7.00E+00	5.50E+00	5.39E+00	3.00E+00
7.20E+01	9.00E+00	5.50E+00	4.58E+00	3.00E+00
7.20E+01	1.10E+01	5.50E+00	5.18E+00	3.00E+00
7.20E+01	1.40E+01	5.50E+00	4.44E+00	3.00E+00
7.20E+01	1.60E+01	5.50E+00	4.02E+00	3.00E+00
7.20E+01	1.80E+01	5.50E+00	2.38E+00	3.00E+00
7.20E+01	2.10E+01	5.50E+00	2.80E+00	3.00E+00
7.20E+01	2.30E+01	5.50E+00	3.23E+00	3.00E+00
7.20E+01	2.50E+01	5.50E+00	2.31E+00	3.00E+00
7.20E+01	2.80E+01	5.50E+00	2.59E+00	3.00E+00
7.20E+01	3.00E+01	5.50E+00	3.79E+00	3.00E+00
7.20E+01	3.20E+01	5.50E+00	4.42E+00	3.00E+00
7.20E+01	3.50E+01	5.50E+00	3.29E+00	3.00E+00
7.20E+01	3.70E+01	5.50E+00	4.34E+00	3.00E+00
7.30E+01	0.00E+00	5.50E+00	5.11E+00	3.00E+00
7.30E+01	2.00E+00	5.50E+00	8.77E+00	3.00E+00
7.30E+01	4.00E+00	5.50E+00	8.90E+00	3.00E+00
7.30E+01	7.00E+00	5.50E+00	6.23E+00	3.00E+00
7.30E+01	9.00E+00	5.50E+00	7.95E+00	3.00E+00
7.30E+01	1.10E+01	5.50E+00	5.91E+00	3.00E+00
7.30E+01	1.40E+01	5.50E+00	6.71E+00	3.00E+00
7.30E+01	1.60E+01	5.50E+00	6.38E+00	3.00E+00
7.30E+01	1.80E+01	5.50E+00	6.60E+00	3.00E+00
7.30E+01	2.10E+01	5.50E+00	6.42E+00	3.00E+00
7.30E+01	2.30E+01	5.50E+00	5.77E+00	3.00E+00
7.30E+01	2.50E+01	5.50E+00	5.92E+00	3.00E+00
7.30E+01	2.80E+01	5.50E+00	4.67E+00	3.00E+00
7.30E+01	3.00E+01	5.50E+00	5.03E+00	3.00E+00
7.30E+01	3.20E+01	5.50E+00	6.16E+00	3.00E+00
7.30E+01	3.50E+01	5.50E+00	7.88E+00	3.00E+00
7.30E+01	3.70E+01	5.50E+00	6.53E+00	3.00E+00
1.90E+01	0.00E+00	5.50E+00	7.69E+00	4.00E+00
1.90E+01	2.00E+00	5.50E+00	9.35E+00	4.00E+00
1.90E+01	4.00E+00	5.50E+00	8.39E+00	4.00E+00
1.90E+01	7.00E+00	5.50E+00	8.16E+00	4.00E+00
2.00E+01	0.00E+00	5.50E+00	7.42E+00	4.00E+00
2.00E+01	2.00E+00	5.50E+00	9.40E+00	4.00E+00
2.00E+01	4.00E+00	5.50E+00	8.84E+00	4.00E+00
2.10E+01	0.00E+00	5.50E+00	5.67E+00	4.00E+00
2.10E+01	2.00E+00	5.50E+00	5.53E+00	4.00E+00
2.10E+01	4.00E+00	5.50E+00	6.52E+00	4.00E+00
2.10E+01	7.00E+00	5.50E+00	4.39E+00	4.00E+00
2.10E+01	9.00E+00	5.50E+00	4.73E+00	4.00E+00
2.10E+01	1.10E+01	5.50E+00	4.38E+00	4.00E+00
2.10E+01	1.40E+01	5.50E+00	4.29E+00	4.00E+00
2.20E+01	0.00E+00	5.50E+00	5.16E+00	4.00E+00
2.20E+01	2.00E+00	5.50E+00	6.27E+00	4.00E+00
2.20E+01	4.00E+00	5.50E+00	7.47E+00	4.00E+00
2.20E+01	7.00E+00	5.50E+00	6.43E+00	4.00E+00
2.20E+01	9.00E+00	5.50E+00	3.04E+00	4.00E+00
2.20E+01	1.10E+01	5.50E+00	4.24E+00	4.00E+00
2.20E+01	1.40E+01	5.50E+00	2.14E+00	4.00E+00
2.20E+01	1.60E+01	5.50E+00	3.76E+00	4.00E+00
2.20E+01	1.80E+01	5.50E+00	1.78E+00	4.00E+00
2.30E+01	0.00E+00	5.50E+00	5.56E+00	4.00E+00
2.30E+01	2.00E+00	5.50E+00	6.74E+00	4.00E+00
2.30E+01	4.00E+00	5.50E+00	4.90E+00	4.00E+00
2.30E+01	7.00E+00	5.50E+00	4.42E+00	4.00E+00
2.30E+01	9.00E+00	5.50E+00	4.77E+00	4.00E+00
2.30E+01	1.10E+01	5.50E+00	2.85E+00	4.00E+00
2.30E+01	1.40E+01	5.50E+00	1.77E+00	4.00E+00
2.30E+01	1.60E+01	5.50E+00	-6.19E-01	4.00E+00
2.30E+01	1.80E+01	5.50E+00	8.97E-01	4.00E+00
2.40E+01	0.00E+00	5.50E+00	5.74E+00	4.00E+00
2.40E+01	2.00E+00	5.50E+00	6.92E+00	4.00E+00
2.40E+01	4.00E+00	5.50E+00	7.05E+00	4.00E+00
2.40E+01	7.00E+00	5.50E+00	6.23E+00	4.00E+00
2.40E+01	9.00E+00	5.50E+00	7.13E+00	4.00E+00
2.40E+01	1.10E+01	5.50E+00	6.92E+00	4.00E+00
2.40E+01	1.40E+01	5.50E+00	6.26E+00	4.00E+00
2.40E+01	1.60E+01	5.50E+00	6.91E+00	4.00E+00
2.40E+01	1.80E+01	5.50E+00	7.66E+00	4.00E+00
2.40E+01	2.10E+01	5.50E+00	7.11E+00	4.00E+00
2.40E+01	2.30E+01	5.50E+00	6.83E+00	4.00E+00
2.40E+01	2.80E+01	5.50E+00	8.43E+00	4.00E+00
2.40E+01	3.00E+01	5.50E+00	9.09E+00	4.00E+00
2.40E+01	3.20E+01	5.50E+00	9.55E+00	4.00E+00
2.40E+01	3.50E+01	5.50E+00	1.08E+01	4.00E+00
8.80E+01	0.00E+00	6.00E+00	5.43E+00	1.00E+00
8.80E+01	2.00E+00	6.00E+00	7.97E+00	1.00E+00
8.80E+01	4.00E+00	6.00E+00	7.17E+00	1.00E+00
8.80E+01	7.00E+00	6.00E+00	5.98E+00	1.00E+00
8.80E+01	9.00E+00	6.00E+00	4.93E+00	1.00E+00
8.80E+01	1.10E+01	6.00E+00	3.83E+00	1.00E+00
8.80E+01	1.40E+01	6.00E+00	2.84E+00	1.00E+00
8.80E+01	1.60E+01	6.00E+00	1.03E+00	1.00E+00
8.80E+01	1.80E+01	6.00E+00	1.30E+00	1.00E+00
8.80E+01	2.10E+01	6.00E+00	4.81E-01	1.00E+00
8.80E+01	2.30E+01	6.00E+00	5.48E-01	1.00E+00
8.80E+01	2.50E+01	6.00E+00	6.97E-01	1.00E+00
8.80E+01	2.80E+01	6.00E+00	-8.31E-01	1.00E+00
8.80E+01	3.00E+01	6.00E+00	6.93E-02	1.00E+00
8.80E+01	3.20E+01	6.00E+00	9.42E-01	1.00E+00
8.80E+01	3.50E+01	6.00E+00	2.62E-02	1.00E+00
8.80E+01	3.70E+01	6.00E+00	5.13E-01	1.00E+00
8.90E+01	0.00E+00	6.00E+00	8.15E+00	1.00E+00
8.90E+01	2.00E+00	6.00E+00	8.63E+00	1.00E+00
8.90E+01	4.00E+00	6.00E+00	9.82E+00	1.00E+00
8.90E+01	7.00E+00	6.00E+00	8.48E+00	1.00E+00
8.90E+01	9.00E+00	6.00E+00	1.03E+01	1.00E+00
8.90E+01	1.10E+01	6.00E+00	9.12E+00	1.00E+00
8.90E+01	1.40E+01	6.00E+00	9.68E+00	1.00E+00
9.00E+01	0.00E+00	6.00E+00	7.67E+00	1.00E+00
9.00E+01	2.00E+00	6.00E+00	8.46E+00	1.00E+00
9.00E+01	4.00E+00	6.00E+00	5.92E+00	1.00E+00
9.00E+01	7.00E+00	6.00E+00	4.91E+00	1.00E+00
9.00E+01	9.00E+00	6.00E+00	3.73E+00	1.00E+00
9.00E+01	1.10E+01	6.00E+00	2.95E+00	1.00E+00
9.00E+01	1.40E+01	6.00E+00	1.49E+00	1.00E+00
9.00E+01	1.60E+01	6.00E+00	-9.85E-02	1.00E+00
9.00E+01	1.80E+01	6.00E+00	2.87E-01	1.00E+00
9.00E+01	2.10E+01	6.00E+00	1.59E+00	1.00E+00
9.00E+01	2.30E+01	6.00E+00	7.64E-01	1.00E+00
9.00E+01	2.50E+01	6.00E+00	-1.22E+00	1.00E+00
9.00E+01	2.80E+01	6.00E+00	-5.36E-01	1.00E+00
9.00E+01	3.00E+01	6.00E+00	-1.19E-01	1.00E+00
9.00E+01	3.20E+01	6.00E+00	4.50E-01	1.00E+00
9.00E+01	3.50E+01	6.00E+00	-6.84E-01	1.00E+00
9.00E+01	3.70E+01	6.00E+00	-2.79E-01	1.00E+00
9.10E+01	0.00E+00	6.00E+00	5.55E+00	1.00E+00
9.10E+01	2.00E+00	6.00E+00	6.00E+00	1.00E+00
9.10E+01	4.00E+00	6.00E+00	6.55E+00	1.00E+00
9.10E+01	7.00E+00	6.00E+00	6.79E+00	1.00E+00
9.10E+01	9.00E+00	6.00E+00	7.12E+00	1.00E+00
9.10E+01	1.10E+01	6.00E+00	4.92E+00	1.00E+00
9.10E+01	1.40E+01	6.00E+00	3.30E+00	1.00E+00
9.10E+01	1.60E+01	6.00E+00	3.93E+00	1.00E+00
9.10E+01	1.80E+01	6.00E+00	4.58E+00	1.00E+00
9.10E+01	2.10E+01	6.00E+00	1.60E+00	1.00E+00
9.10E+01	2.30E+01	6.00E+00	2.52E+00	1.00E+00
9.10E+01	2.50E+01	6.00E+00	1.43E+00	1.00E+00
9.10E+01	2.80E+01	6.00E+00	-7.07E-01	1.00E+00
9.10E+01	3.00E+01	6.00E+00	7.25E-01	1.00E+00
9.10E+01	3.20E+01	6.00E+00	3.88E-01	1.00E+00
9.10E+01	3.50E+01	6.00E+00	1.88E-01	1.00E+00
9.10E+01	3.70E+01	6.00E+00	1.24E+00	1.00E+00
9.10E+01	3.90E+01	6.00E+00	3.33E-02	1.00E+00
9.10E+01	4.40E+01	6.00E+00	-2.10E-01	1.00E+00
9.10E+01	4.60E+01	6.00E+00	1.07E+00	1.00E+00
9.10E+01	4.90E+01	6.00E+00	-5.13E-01	1.00E+00
9.10E+01	5.10E+01	6.00E+00	-1.06E+00	1.00E+00
9.10E+01	5.30E+01	6.00E+00	9.36E-01	1.00E+00
9.10E+01	5.70E+01	6.00E+00	-1.40E+00	1.00E+00
9.20E+01	0.00E+00	6.00E+00	5.38E+00	1.00E+00
9.20E+01	2.00E+00	6.00E+00	7.52E+00	1.00E+00
9.30E+01	0.00E+00	6.00E+00	7.14E+00	1.00E+00
9.30E+01	2.00E+00	6.00E+00	6.24E+00	1.00E+00
9.30E+01	4.00E+00	6.00E+00	7.18E+00	1.00E+00
9.30E+01	7.00E+00	6.00E+00	6.03E+00	1.00E+00
9.30E+01	9.00E+00	6.00E+00	6.01E+00	1.00E+00
9.30E+01	1.10E+01	6.00E+00	4.92E+00	1.00E+00
9.30E+01	1.40E+01	6.00E+00	6.37E+00	1.00E+00
9.30E+01	1.60E+01	6.00E+00	6.73E+00	1.00E+00
9.30E+01	1.80E+01	6.00E+00	5.47E+00	1.00E+00
9.30E+01	2.10E+01	6.00E+00	8.02E+00	1.00E+00
9.30E+01	2.30E+01	6.00E+00	8.38E+00	1.00E+00
9.30E+01	2.50E+01	6.00E+00	8.12E+00	1.00E+00
9.30E+01	2.80E+01	6.00E+00	1.03E+01	1.00E+00
9.30E+01	3.00E+01	6.00E+00	1.09E+01	1.00E+00
9.30E+01	3.20E+01	6.00E+00	1.14E+01	1.00E+00
9.30E+01	3.50E+01	6.00E+00	1.32E+01	1.00E+00
9.30E+01	3.70E+01	6.00E+00	1.26E+01	1.00E+00
9.30E+01	3.90E+01	6.00E+00	1.25E+01	1.00E+00
9.30E+01	4.40E+01	6.00E+00	1.76E+01	1.00E+00
9.30E+01	4.60E+01	6.00E+00	1.71E+01	1.00E+00
9.30E+01	4.90E+01	6.00E+00	1.87E+01	1.00E+00
9.30E+01	5.10E+01	6.00E+00	1.86E+01	1.00E+00
9.30E+01	5.30E+01	6.00E+00	2.05E+01	1.00E+00
9.30E+01	5.70E+01	6.00E+00	2.06E+01	1.00E+00
9.40E+01	0.00E+00	6.00E+00	5.79E+00	1.00E+00
9.40E+01	2.00E+00	6.00E+00	7.04E+00	1.00E+00
9.40E+01	4.00E+00	6.00E+00	8.37E+00	1.00E+00
9.40E+01	7.00E+00	6.00E+00	8.08E+00	1.00E+00
9.40E+01	9.00E+00	6.00E+00	8.31E+00	1.00E+00
9.40E+01	1.10E+01	6.00E+00	7.57E+00	1.00E+00
9.40E+01	1.40E+01	6.00E+00	7.99E+00	1.00E+00
9.40E+01	1.60E+01	6.00E+00	8.45E+00	1.00E+00
9.40E+01	1.80E+01	6.00E+00	8.51E+00	1.00E+00
9.40E+01	2.10E+01	6.00E+00	1.01E+01	1.00E+00
9.40E+01	2.30E+01	6.00E+00	1.14E+01	1.00E+00
9.40E+01	2.50E+01	6.00E+00	1.22E+01	1.00E+00
9.40E+01	2.80E+01	6.00E+00	1.29E+01	1.00E+00
9.40E+01	3.00E+01	6.00E+00	1.43E+01	1.00E+00
9.40E+01	3.20E+01	6.00E+00	1.52E+01	1.00E+00
9.40E+01	3.50E+01	6.00E+00	1.64E+01	1.00E+00
9.40E+01	3.70E+01	6.00E+00	1.71E+01	1.00E+00
9.50E+01	0.00E+00	6.00E+00	6.30E+00	1.00E+00
9.50E+01	2.00E+00	6.00E+00	8.27E+00	1.00E+00
9.50E+01	4.00E+00	6.00E+00	7.66E+00	1.00E+00
9.50E+01	7.00E+00	6.00E+00	8.14E+00	1.00E+00
9.50E+01	9.00E+00	6.00E+00	6.51E+00	1.00E+00
9.50E+01	1.10E+01	6.00E+00	4.90E+00	1.00E+00
9.60E+01	0.00E+00	6.00E+00	7.44E+00	1.00E+00
9.60E+01	2.00E+00	6.00E+00	6.60E+00	1.00E+00
9.60E+01	4.00E+00	6.00E+00	7.07E+00	1.00E+00
9.60E+01	7.00E+00	6.00E+00	4.99E+00	1.00E+00
9.60E+01	9.00E+00	6.00E+00	3.87E+00	1.00E+00
9.60E+01	1.10E+01	6.00E+00	4.86E+00	1.00E+00
9.60E+01	1.40E+01	6.00E+00	4.04E+00	1.00E+00
9.60E+01	1.60E+01	6.00E+00	3.00E+00	1.00E+00
9.60E+01	1.80E+01	6.00E+00	2.22E-01	1.00E+00
9.60E+01	2.10E+01	6.00E+00	6.78E-01	1.00E+00
9.60E+01	2.30E+01	6.00E+00	1.18E+00	1.00E+00
9.60E+01	2.50E+01	6.00E+00	2.03E-01	1.00E+00
9.70E+01	0.00E+00	6.00E+00	5.55E+00	1.00E+00
9.70E+01	2.00E+00	6.00E+00	4.34E+00	1.00E+00
9.70E+01	4.00E+00	6.00E+00	5.42E+00	1.00E+00
9.70E+01	7.00E+00	6.00E+00	4.58E+00	1.00E+00
9.70E+01	9.00E+00	6.00E+00	4.65E+00	1.00E+00
9.70E+01	1.10E+01	6.00E+00	5.54E+00	1.00E+00
9.70E+01	1.40E+01	6.00E+00	5.95E+00	1.00E+00
9.70E+01	1.60E+01	6.00E+00	4.92E+00	1.00E+00
9.70E+01	1.80E+01	6.00E+00	6.42E+00	1.00E+00
9.70E+01	2.10E+01	6.00E+00	7.72E+00	1.00E+00
9.70E+01	2.30E+01	6.00E+00	7.70E+00	1.00E+00
9.70E+01	2.50E+01	6.00E+00	8.52E+00	1.00E+00
9.70E+01	2.80E+01	6.00E+00	1.01E+01	1.00E+00
9.70E+01	3.00E+01	6.00E+00	1.17E+01	1.00E+00
9.70E+01	3.20E+01	6.00E+00	1.32E+01	1.00E+00
9.70E+01	3.50E+01	6.00E+00	1.31E+01	1.00E+00
9.70E+01	3.70E+01	6.00E+00	1.44E+01	1.00E+00
9.80E+01	0.00E+00	6.00E+00	4.91E+00	1.00E+00
9.80E+01	2.00E+00	6.00E+00	6.25E+00	1.00E+00
9.80E+01	4.00E+00	6.00E+00	6.10E+00	1.00E+00
9.80E+01	7.00E+00	6.00E+00	4.92E+00	1.00E+00
9.80E+01	9.00E+00	6.00E+00	3.04E+00	1.00E+00
9.80E+01	1.10E+01	6.00E+00	4.10E+00	1.00E+00
9.80E+01	1.40E+01	6.00E+00	2.22E+00	1.00E+00
9.80E+01	1.60E+01	6.00E+00	1.19E+00	1.00E+00
9.80E+01	1.80E+01	6.00E+00	1.54E+00	1.00E+00
9.80E+01	2.10E+01	6.00E+00	-8.25E-01	1.00E+00
9.80E+01	2.30E+01	6.00E+00	5.23E-02	1.00E+00
9.80E+01	2.50E+01	6.00E+00	1.42E+00	1.00E+00
9.80E+01	2.80E+01	6.00E+00	6.60E-01	1.00E+00
9.80E+01	3.00E+01	6.00E+00	3.56E-01	1.00E+00
9.80E+01	3.20E+01	6.00E+00	1.48E+00	1.00E+00
9.80E+01	3.50E+01	6.00E+00	2.93E-01	1.00E+00
9.80E+01	3.70E+01	6.00E+00	7.53E-01	1.00E+00
9.90E+01	0.00E+00	6.00E+00	7.59E+00	1.00E+00
9.90E+01	2.00E+00	6.00E+00	7.03E+00	1.00E+00
9.90E+01	4.00E+00	6.00E+00	8.96E+00	1.00E+00
9.90E+01	7.00E+00	6.00E+00	7.62E+00	1.00E+00
9.90E+01	9.00E+00	6.00E+00	7.66E+00	1.00E+00
9.90E+01	1.10E+01	6.00E+00	7.86E+00	1.00E+00
9.90E+01	1.40E+01	6.00E+00	7.52E+00	1.00E+00
9.90E+01	1.60E+01	6.00E+00	7.71E+00	1.00E+00
9.90E+01	1.80E+01	6.00E+00	7.92E+00	1.00E+00
9.90E+01	2.10E+01	6.00E+00	8.75E+00	1.00E+00
8.80E+01	0.00E+00	6.00E+00	5.99E+00	2.00E+00
8.80E+01	2.00E+00	6.00E+00	7.58E+00	2.00E+00
8.80E+01	4.00E+00	6.00E+00	7.21E+00	2.00E+00
8.80E+01	7.00E+00	6.00E+00	5.52E+00	2.00E+00
8.80E+01	9.00E+00	6.00E+00	6.23E+00	2.00E+00
8.80E+01	1.10E+01	6.00E+00	4.82E+00	2.00E+00
8.80E+01	1.40E+01	6.00E+00	3.99E+00	2.00E+00
8.80E+01	1.60E+01	6.00E+00	5.06E+00	2.00E+00
8.80E+01	1.80E+01	6.00E+00	4.43E+00	2.00E+00
8.80E+01	2.10E+01	6.00E+00	3.61E+00	2.00E+00
8.80E+01	2.30E+01	6.00E+00	4.31E+00	2.00E+00
8.80E+01	2.50E+01	6.00E+00	5.56E+00	2.00E+00
8.80E+01	2.80E+01	6.00E+00	6.44E+00	2.00E+00
8.90E+01	0.00E+00	6.00E+00	6.78E+00	2.00E+00
8.90E+01	2.00E+00	6.00E+00	7.36E+00	2.00E+00
8.90E+01	4.00E+00	6.00E+00	5.73E+00	2.00E+00
8.90E+01	7.00E+00	6.00E+00	5.91E+00	2.00E+00
8.90E+01	9.00E+00	6.00E+00	4.76E+00	2.00E+00
8.90E+01	1.10E+01	6.00E+00	6.44E+00	2.00E+00
8.90E+01	1.40E+01	6.00E+00	6.71E+00	2.00E+00
8.90E+01	1.60E+01	6.00E+00	4.54E+00	2.00E+00
8.90E+01	1.80E+01	6.00E+00	4.73E+00	2.00E+00
8.90E+01	2.10E+01	6.00E+00	7.05E+00	2.00E+00
8.90E+01	2.30E+01	6.00E+00	7.26E+00	2.00E+00
8.90E+01	2.50E+01	6.00E+00	8.43E+00	2.00E+00
8.90E+01	2.80E+01	6.00E+00	9.54E+00	2.00E+00
8.90E+01	3.00E+01	6.00E+00	1.16E+01	2.00E+00
8.90E+01	3.20E+01	6.00E+00	1.12E+01	2.00E+00
8.90E+01	3.40E+01	6.00E+00	1.12E+01	2.00E+00
8.90E+01	3.80E+01	6.00E+00	1.25E+01	2.00E+00
8.90E+01	4.10E+01	6.00E+00	1.34E+01	2.00E+00
8.90E+01	4.50E+01	6.00E+00	1.62E+01	2.00E+00
8.90E+01	5.20E+01	6.00E+00	1.88E+01	2.00E+00
8.90E+01	6.00E+01	6.00E+00	2.10E+01	2.00E+00
8.90E+01	6.70E+01	6.00E+00	2.51E+01	2.00E+00
8.90E+01	7.40E+01	6.00E+00	3.03E+01	2.00E+00
8.90E+01	8.10E+01	6.00E+00	3.22E+01	2.00E+00
9.00E+01	0.00E+00	6.00E+00	5.17E+00	2.00E+00
9.00E+01	2.00E+00	6.00E+00	6.22E+00	2.00E+00
9.10E+01	0.00E+00	6.00E+00	5.98E+00	2.00E+00
9.10E+01	2.00E+00	6.00E+00	6.57E+00	2.00E+00
9.10E+01	4.00E+00	6.00E+00	6.02E+00	2.00E+00
9.10E+01	7.00E+00	6.00E+00	4.94E+00	2.00E+00
9.10E+01	9.00E+00	6.00E+00	4.85E+00	2.00E+00
9.10E+01	1.10E+01	6.00E+00	3.08E+00	2.00E+00
9.10E+01	1.40E+01	6.00E+00	2.46E+00	2.00E+00
9.10E+01	1.60E+01	6.00E+00	2.42E+00	2.00E+00
9.10E+01	1.80E+01	6.00E+00	1.97E+00	2.00E+00
9.10E+01	2.10E+01	6.00E+00	6.16E-01	2.00E+00
9.10E+01	2.30E+01	6.00E+00	9.49E-01	2.00E+00
9.10E+01	2.50E+01	6.00E+00	1.07E+00	2.00E+00
9.10E+01	2.80E+01	6.00E+00	5.63E-02	2.00E+00
9.10E+01	3.00E+01	6.00E+00	-6.15E-01	2.00E+00
9.10E+01	3.20E+01	6.00E+00	-4.66E-01	2.00E+00
9.10E+01	3.40E+01	6.00E+00	-4.18E-01	2.00E+00
9.10E+01	3.80E+01	6.00E+00	-2.80E-01	2.00E+00
9.10E+01	4.10E+01	6.00E+00	4.97E-01	2.00E+00
9.10E+01	4.50E+01	6.00E+00	9.51E-02	2.00E+00
9.10E+01	5.20E+01	6.00E+00	6.76E-01	2.00E+00
9.10E+01	6.00E+01	6.00E+00	-4.89E-01	2.00E+00
9.10E+01	6.70E+01	6.00E+00	-8.95E-01	2.00E+00
9.10E+01	7.40E+01	6.00E+00	6.08E-01	2.00E+00
9.10E+01	8.10E+01	6.00E+00	-1.82E-01	2.00E+00
9.20E+01	0.00E+00	6.00E+00	6.13E+00	2.00E+00
9.20E+01	2.00E+00	6.00E+00	9.20E+00	2.00E+00
9.20E+01	4.00E+00	6.00E+00	7.42E+00	2.00E+00
9.20E+01	7.00E+00	6.00E+00	7.72E+00	2.00E+00
9.20E+01	9.00E+00	6.00E+00	6.45E+00	2.00E+00
9.20E+01	1.10E+01	6.00E+00	5.93E+00	2.00E+00
9.20E+01	1.40E+01	6.00E+00	5.60E+00	2.00E+00
9.20E+01	1.60E+01	6.00E+00	5.31E+00	2.00E+00
9.20E+01	1.80E+01	6.00E+00	4.65E+00	2.00E+00
9.20E+01	2.10E+01	6.00E+00	3.38E+00	2.00E+00
9.20E+01	2.30E+01	6.00E+00	3.87E+00	2.00E+00
9.20E+01	2.50E+01	6.00E+00	3.57E+00	2.00E+00
9.20E+01	2.80E+01	6.00E+00	2.77E+00	2.00E+00
9.20E+01	3.00E+01	6.00E+00	4.01E+00	2.00E+00
9.20E+01	3.20E+01	6.00E+00	4.04E+00	2.00E+00
9.20E+01	3.40E+01	6.00E+00	3.83E+00	2.00E+00
9.20E+01	3.80E+01	6.00E+00	4.68E+00	2.00E+00
9.20E+01	4.10E+01	6.00E+00	4.37E+00	2.00E+00
9.20E+01	4.50E+01	6.00E+00	5.05E+00	2.00E+00
9.20E+01	5.20E+01	6.00E+00	5.89E+00	2.00E+00
9.20E+01	6.00E+01	6.00E+00	9.41E+00	2.00E+00
9.20E+01	6.70E+01	6.00E+00	1.02E+01	2.00E+00
9.20E+01	7.40E+01	6.00E+00	1.23E+01	2.00E+00
9.20E+01	8.10E+01	6.00E+00	1.54E+01	2.00E+00
9.30E+01	0.00E+00	6.00E+00	6.63E+00	2.00E+00
9.30E+01	2.00E+00	6.00E+00	8.58E+00	2.00E+00
9.30E+01	4.00E+00	6.00E+00	8.01E+00	2.00E+00
9.30E+01	7.00E+00	6.00E+00	8.17E+00	2.00E+00
9.30E+01	9.00E+00	6.00E+00	6.04E+00	2.00E+00
9.30E+01	1.10E+01	6.00E+00	5.76E+00	2.00E+00
9.30E+01	1.40E+01	6.00E+00	4.11E+00	2.00E+00
9.30E+01	1.60E+01	6.00E+00	5.40E+00	2.00E+00
9.30E+01	1.80E+01	6.00E+00	3.24E+00	2.00E+00
9.30E+01	2.10E+01	6.00E+00	4.49E+00	2.00E+00
9.30E+01	2.30E+01	6.00E+00	3.20E+00	2.00E+00
9.30E+01	2.50E+01	6.00E+00	2.95E+00	2.00E+00
9.30E+01	2.80E+01	6.00E+00	2.52E+00	2.00E+00
9.30E+01	3.00E+01	6.00E+00	2.67E+00	2.00E+00
9.30E+01	3.20E+01	6.00E+00	2.36E+00	2.00E+00
9.30E+01	3.40E+01	6.00E+00	3.33E+00	2.00E+00
9.30E+01	3.80E+01	6.00E+00	1.25E+00	2.00E+00
9.30E+01	4.10E+01	6.00E+00	3.59E+00	2.00E+00
9.30E+01	4.50E+01	6.00E+00	3.26E+00	2.00E+00
9.30E+01	5.20E+01	6.00E+00	2.47E+00	2.00E+00
9.30E+01	6.00E+01	6.00E+00	2.84E+00	2.00E+00
9.30E+01	6.70E+01	6.00E+00	5.07E+00	2.00E+00
9.30E+01	7.40E+01	6.00E+00	4.57E+00	2.00E+00
9.30E+01	8.10E+01	6.00E+00	7.53E+00	2.00E+00
9.40E+01	0.00E+00	6.00E+00	6.14E+00	2.00E+00
9.40E+01	2.00E+00	6.00E+00	5.72E+00	2.00E+00
9.40E+01	4.00E+00	6.00E+00	8.15E+00	2.00E+00
9.40E+01	7.00E+00	6.00E+00	7.15E+00	2.00E+00
9.40E+01	9.00E+00	6.00E+00	6.29E+00	2.00E+00
9.40E+01	1.10E+01	6.00E+00	5.14E+00	2.00E+00
9.40E+01	1.40E+01	6.00E+00	4.74E+00	2.00E+00
9.40E+01	1.60E+01	6.00E+00	5.89E+00	2.00E+00
9.40E+01	1.80E+01	6.00E+00	5.95E+00	2.00E+00
9.40E+01	2.10E+01	6.00E+00	5.20E+00	2.00E+00
9.40E+01	2.30E+01	6.00E+00	6.48E+00	2.00E+00
9.40E+01	2.50E+01	6.00E+00	5.91E+00	2.00E+00
9.40E+01	2.80E+01	6.00E+00	5.71E+00	2.00E+00
9.40E+01	3.00E+01	6.00E+00	5.70E+00	2.00E+00
9.40E+01	3.20E+01	6.00E+00	6.13E+00	2.00E+00
9.40E+01	3.40E+01	6.00E+00	7.16E+00	2.00E+00
9.40E+01	3.80E+01	6.00E+00	6.69E+00	2.00E+00
9.40E+01	4.10E+01	6.00E+00	6.66E+00	2.00E+00
9.40E+01	4.50E+01	6.00E+00	8.63E+00	2.00E+00
9.40E+01	5.20E+01	6.00E+00	9.04E+00	2.00E+00
9.40E+01	6.00E+01	6.00E+00	1.06E+01	2.00E+00
9.40E+01	6.70E+01	6.00E+00	1.47E+01	2.00E+00
9.40E+01	7.40E+01	6.00E+00	1.62E+01	2.00E+00
9.40E+01	8.10E+01	6.00E+00	1.87E+01	2.00E+00
9.50E+01	0.00E+00	6.00E+00	5.88E+00	2.00E+00
9.50E+01	2.00E+00	6.00E+00	6.33E+00	2.00E+00
9.50E+01	4.00E+00	6.00E+00	6.66E+00	2.00E+00
9.50E+01	7.00E+00	6.00E+00	6.84E+00	2.00E+00
9.50E+01	9.00E+00	6.00E+00	6.82E+00	2.00E+00
9.50E+01	1.10E+01	6.00E+00	7.01E+00	2.00E+00
9.50E+01	1.40E+01	6.00E+00	5.94E+00	2.00E+00
9.50E+01	1.60E+01	6.00E+00	7.42E+00	2.00E+00
9.50E+01	1.80E+01	6.00E+00	6.60E+00	2.00E+00
9.50E+01	2.10E+01	6.00E+00	6.08E+00	2.00E+00
9.50E+01	2.30E+01	6.00E+00	8.38E+00	2.00E+00
9.50E+01	2.50E+01	6.00E+00	7.66E+00	2.00E+00
9.50E+01	2.80E+01	6.00E+00	7.82E+00	2.00E+00
9.50E+01	3.00E+01	6.00E+00	6.80E+00	2.00E+00
9.50E+01	3.20E+01	6.00E+00	8.00E+00	2.00E+00
9.50E+01	3.40E+01	6.00E+00	8.87E+00	2.00E+00
9.50E+01	3.80E+01	6.00E+00	9.60E+00	2.00E+00
9.50E+01	4.10E+01	6.00E+00	9.99E+00	2.00E+00
9.50E+01	4.50E+01	6.00E+00	1.15E+01	2.00E+00
9.50E+01	5.20E+01	6.00E+00	1.35E+01	2.00E+00
9.50E+01	6.00E+01	6.00E+00	1.62E+01	2.00E+00
9.50E+01	6.70E+01	6.00E+00	1.88E+01	2.00E+00
9.50E+01	7.40E+01	6.00E+00	2.14E+01	2.00E+00
9.50E+01	8.10E+01	6.00E+00	2.34E+01	2.00E+00
9.60E+01	0.00E+00	6.00E+00	5.86E+00	2.00E+00
9.60E+01	2.00E+00	6.00E+00	8.46E+00	2.00E+00
9.60E+01	4.00E+00	6.00E+00	8.54E+00	2.00E+00
9.60E+01	7.00E+00	6.00E+00	7.76E+00	2.00E+00
9.60E+01	9.00E+00	6.00E+00	7.35E+00	2.00E+00
9.60E+01	1.10E+01	6.00E+00	6.93E+00	2.00E+00
9.60E+01	1.40E+01	6.00E+00	6.96E+00	2.00E+00
9.70E+01	0.00E+00	6.00E+00	4.70E+00	2.00E+00
9.70E+01	2.00E+00	6.00E+00	5.42E+00	2.00E+00
9.70E+01	4.00E+00	6.00E+00	5.78E+00	2.00E+00
9.70E+01	7.00E+00	6.00E+00	5.06E+00	2.00E+00
9.70E+01	9.00E+00	6.00E+00	4.44E+00	2.00E+00
9.70E+01	1.10E+01	6.00E+00	3.82E+00	2.00E+00
9.70E+01	1.40E+01	6.00E+00	2.74E+00	2.00E+00
9.70E+01	1.60E+01	6.00E+00	2.01E+00	2.00E+00
9.70E+01	1.80E+01	6.00E+00	1.45E+00	2.00E+00
9.70E+01	2.10E+01	6.00E+00	1.63E+00	2.00E+00
9.70E+01	2.30E+01	6.00E+00	1.54E+00	2.00E+00
9.70E+01	2.50E+01	6.00E+00	1.71E+00	2.00E+00
9.70E+01	2.80E+01	6.00E+00	1.59E+00	2.00E+00
9.70E+01	3.00E+01	6.00E+00	-1.06E-01	2.00E+00
9.70E+01	3.20E+01	6.00E+00	6.57E-01	2.00E+00
9.70E+01	3.40E+01	6.00E+00	1.25E+00	2.00E+00
9.70E+01	3.80E+01	6.00E+00	1.19E+00	2.00E+00
9.70E+01	4.10E+01	6.00E+00	1.70E-01	2.00E+00
9.70E+01	4.50E+01	6.00E+00	1.75E+00	2.00E+00
9.70E+01	5.20E+01	6.00E+00	1.75E+00	2.00E+00
9.70E+01	6.00E+01	6.00E+00	2.19E+00	2.00E+00
9.70E+01	6.70E+01	6.00E+00	3.30E+00	2.00E+00
9.70E+01	7.40E+01	6.00E+00	4.84E+00	2.00E+00
9.70E+01	8.10E+01	6.00E+00	5.30E+00	2.00E+00
9.80E+01	0.00E+00	6.00E+00	5.25E+00	2.00E+00
9.80E+01	2.00E+00	6.00E+00	6.83E+00	2.00E+00
9.80E+01	4.00E+00	6.00E+00	6.64E+00	2.00E+00
9.80E+01	7.00E+00	6.00E+00	5.93E+00	2.00E+00
9.80E+01	9.00E+00	6.00E+00	4.74E+00	2.00E+00
9.80E+01	1.10E+01	6.00E+00	4.96E+00	2.00E+00
9.80E+01	1.40E+01	6.00E+00	2.41E+00	2.00E+00
9.80E+01	1.60E+01	6.00E+00	2.17E+00	2.00E+00
9.80E+01	1.80E+01	6.00E+00	1.91E+00	2.00E+00
9.80E+01	2.10E+01	6.00E+00	8.72E-01	2.00E+00
9.80E+01	2.30E+01	6.00E+00	1.41E+00	2.00E+00
9.80E+01	2.50E+01	6.00E+00	1.55E+00	2.00E+00
9.80E+01	2.80E+01	6.00E+00	3.14E-01	2.00E+00
9.80E+01	3.00E+01	6.00E+00	-5.49E-02	2.00E+00
9.80E+01	3.20E+01	6.00E+00	-5.64E-01	2.00E+00
9.80E+01	3.40E+01	6.00E+00	-2.43E-02	2.00E+00
9.80E+01	3.80E+01	6.00E+00	1.99E+00	2.00E+00
9.80E+01	4.10E+01	6.00E+00	1.48E+00	2.00E+00
9.80E+01	4.50E+01	6.00E+00	1.15E+00	2.00E+00
9.80E+01	5.20E+01	6.00E+00	-2.37E-01	2.00E+00
9.80E+01	6.00E+01	6.00E+00	-1.63E-01	2.00E+00
9.80E+01	6.70E+01	6.00E+00	-4.76E-02	2.00E+00
9.80E+01	7.40E+01	6.00E+00	-1.13E-01	2.00E+00
9.80E+01	8.10E+01	6.00E+00	-3.33E-01	2.00E+00
9.90E+01	0.00E+00	6.00E+00	6.08E+00	2.00E+00
9.90E+01	2.00E+00	6.00E+00	6.64E+00	2.00E+00
9.90E+01	4.00E+00	6.00E+00	7.40E+00	2.00E+00
9.90E+01	7.00E+00	6.00E+00	6.26E+00	2.00E+00
9.90E+01	9.00E+00	6.00E+00	5.70E+00	2.00E+00
9.90E+01	1.10E+01	6.00E+00	6.80E+00	2.00E+00
7.40E+01	0.00E+00	7.00E+00	5.05E+00	3.00E+00
7.40E+01	2.00E+00	7.00E+00	6.11E+00	3.00E+00
7.40E+01	4.00E+00	7.00E+00	7.45E+00	3.00E+00
7.40E+01	7.00E+00	7.00E+00	7.74E+00	3.00E+00
7.40E+01	9.00E+00	7.00E+00	8.89E+00	3.00E+00
7.40E+01	1.10E+01	7.00E+00	8.51E+00	3.00E+00
7.40E+01	1.40E+01	7.00E+00	1.11E+01	3.00E+00
7.40E+01	1.60E+01	7.00E+00	1.15E+01	3.00E+00
7.40E+01	1.80E+01	7.00E+00	1.20E+01	3.00E+00
7.40E+01	2.10E+01	7.00E+00	1.35E+01	3.00E+00
7.40E+01	2.30E+01	7.00E+00	1.57E+01	3.00E+00
7.40E+01	2.50E+01	7.00E+00	1.66E+01	3.00E+00
7.40E+01	2.80E+01	7.00E+00	1.82E+01	3.00E+00
[truncated: 143 more rows]
